# Supplementary material for: Tuberculosis infection and stillbirth in Ethiopia—A prospective cohort study
Source: PLoS One. 2022 Apr 11;17(4):e0261972. doi: 10.1371/journal.pone.0261972 (PMC9000061; doi:10.1371/journal.pone.0261972)
Supplement: S1 File — (XLSX) [file pone.0261972.s003.xlsx]

## Sheet: Blad1
tb_category	age	firstpreg	HIV	intrauterine_death	stillbirth_2Now	fet_death_age	neonatal_death	age_neonatal_death	del_mode	hospitalized_24h
TB uninfected	33	No	No	Yes	Yes	>37	NA	NA	spontaneous vaginal	Yes
LTBI	28	Yes	No	Yes	Yes	>37	NA	NA	spontaneous vaginal	Yes
LTBI	28	No	No	Yes	Yes	>37	NA	NA	caesarean section	Yes
TB uninfected	20	Yes	No	Yes	Yes	20-27	NA	NA	spontaneous vaginal	Yes
TB uninfected	23	No	No	Yes	Yes	34-37	NA	NA	spontaneous vaginal	Yes
TB uninfected	23	Yes	No	Yes	NA	NA	NA	NA	spontaneous vaginal	Yes
LTBI	28	No	No	No	No	NA	Yes	7-28d	spontaneous vaginal	Yes
TB uninfected	38	No	Yes	No	No	NA	No	NA	caesarean section	Yes
TB uninfected	33	No	Yes	No	No	NA	No	NA	caesarean section	Yes
LTBI	38	No	Yes	No	No	NA	No	NA	spontaneous vaginal	Yes
TB uninfected	29	No	Yes	No	No	NA	No	NA	spontaneous vaginal	Yes
TB uninfected	32	No	Yes	No	No	NA	No	NA	spontaneous vaginal	Yes
LTBI	30	No	Yes	No	No	NA	No	NA	spontaneous vaginal	Yes
LTBI	33	No	Yes	No	No	NA	No	NA	spontaneous vaginal	Yes
TB uninfected	31	No	Yes	No	No	NA	No	NA	caesarean section	Yes
TB uninfected	27	No	Yes	No	No	NA	No	NA	caesarean section	Yes
TB uninfected	35	No	Yes	No	No	NA	No	NA	caesarean section	Yes
TB uninfected	28	No	Yes	No	No	NA	No	NA	spontaneous vaginal	Yes
Current TB	29	Yes	Yes	No	No	NA	No	NA	caesarean section	Yes
TB uninfected	32	No	Yes	No	No	NA	No	NA	caesarean section	Yes
TB uninfected	25	No	No	No	No	NA	No	NA	spontaneous vaginal	Yes
Previous TB	18	Yes	Yes	No	No	NA	No	NA	instrumental	Yes
TB uninfected	25	Yes	No	No	No	NA	No	NA	caesarean section	Yes
LTBI	28	Yes	No	No	No	NA	No	NA	caesarean section	Yes
LTBI	27	No	No	No	No	NA	No	NA	caesarean section	Yes
TB uninfected	25	Yes	No	No	No	NA	No	NA	spontaneous vaginal	Yes
TB uninfected	25	No	No	No	No	NA	No	NA	caesarean section	Yes
LTBI	26	No	No	No	No	NA	No	NA	caesarean section	Yes
LTBI	29	No	Yes	No	No	NA	No	NA	caesarean section	Yes
LTBI	24	Yes	No	No	No	NA	No	NA	caesarean section	Yes
TB uninfected	22	Yes	No	No	No	NA	No	NA	instrumental	Yes
TB uninfected	25	Yes	No	No	No	NA	No	NA	caesarean section	Yes
LTBI	26	No	No	No	No	NA	No	NA	caesarean section	Yes
TB uninfected	19	Yes	No	No	No	NA	No	NA	spontaneous vaginal	Yes
LTBI	22	No	No	No	No	NA	No	NA	instrumental	Yes
TB uninfected	24	Yes	No	No	No	NA	No	NA	spontaneous vaginal	Yes
TB uninfected	22	Yes	No	No	No	NA	No	NA	caesarean section	Yes
TB uninfected	20	Yes	No	No	No	NA	No	NA	caesarean section	Yes
LTBI	30	Yes	No	No	No	NA	No	NA	caesarean section	Yes
TB uninfected	25	No	No	No	No	NA	No	NA	spontaneous vaginal	Yes
TB uninfected	25	No	No	No	No	NA	No	NA	caesarean section	Yes
LTBI	33	No	No	No	No	NA	No	NA	spontaneous vaginal	Yes
TB uninfected	26	Yes	No	No	No	NA	No	NA	caesarean section	Yes
TB uninfected	25	No	No	No	No	NA	No	NA	spontaneous vaginal	Yes
TB uninfected	24	No	No	No	No	NA	No	NA	caesarean section	Yes
TB uninfected	24	No	No	No	No	NA	No	NA	spontaneous vaginal	Yes
TB uninfected	29	No	No	No	No	NA	No	NA	caesarean section	Yes
TB uninfected	27	No	No	No	No	NA	No	NA	caesarean section	Yes
TB uninfected	30	Yes	No	No	No	NA	No	NA	caesarean section	Yes
TB uninfected	30	No	No	No	No	NA	No	NA	instrumental	Yes
LTBI	25	Yes	No	No	No	NA	No	NA	caesarean section	Yes
LTBI	18	No	No	No	No	NA	No	NA	spontaneous vaginal	Yes
LTBI	23	No	No	No	No	NA	No	NA	caesarean section	Yes
TB uninfected	27	No	No	No	No	NA	No	NA	caesarean section	Yes
TB uninfected	29	Yes	No	No	No	NA	No	NA	caesarean section	Yes
LTBI	25	No	No	No	No	NA	No	NA	caesarean section	Yes
TB uninfected	19	Yes	No	No	No	NA	No	NA	caesarean section	Yes
TB uninfected	30	No	No	No	No	NA	No	NA	caesarean section	Yes
TB uninfected	27	Yes	No	No	No	NA	No	NA	caesarean section	Yes
TB uninfected	22	Yes	No	No	No	NA	No	NA	caesarean section	Yes
TB uninfected	25	Yes	No	No	No	NA	No	NA	caesarean section	Yes
TB uninfected	22	No	No	No	No	NA	No	NA	spontaneous vaginal	Yes
TB uninfected	25	Yes	No	No	No	NA	No	NA	caesarean section	Yes
LTBI	32	No	No	No	No	NA	No	NA	caesarean section	Yes
LTBI	24	No	No	No	No	NA	No	NA	caesarean section	Yes
TB uninfected	26	No	No	No	No	NA	No	NA	caesarean section	Yes
LTBI	23	No	No	No	No	NA	No	NA	caesarean section	Yes
LTBI	30	No	No	No	No	NA	No	NA	spontaneous vaginal	Yes
TB uninfected	20	No	No	No	No	NA	No	NA	spontaneous vaginal	Yes
LTBI	19	Yes	No	No	No	NA	No	NA	instrumental	Yes
TB uninfected	18	No	No	No	No	NA	No	NA	instrumental	Yes
LTBI	30	No	No	No	No	NA	No	NA	caesarean section	Yes
LTBI	28	No	No	No	No	NA	No	NA	caesarean section	Yes
TB uninfected	26	Yes	No	No	No	NA	No	NA	caesarean section	Yes
LTBI	27	No	No	No	No	NA	No	NA	spontaneous vaginal	Yes
LTBI	23	No	No	No	No	NA	No	NA	caesarean section	Yes
TB uninfected	30	No	No	No	No	NA	No	NA	caesarean section	Yes
TB uninfected	18	Yes	No	No	No	NA	No	NA	spontaneous vaginal	Yes
LTBI	30	No	No	No	No	NA	No	NA	spontaneous vaginal	Yes
Previous TB	26	Yes	No	No	No	NA	No	NA	caesarean section	Yes
LTBI	34	No	No	No	No	NA	No	NA	spontaneous vaginal	Yes
TB uninfected	27	Yes	No	No	No	NA	No	NA	caesarean section	Yes
TB uninfected	20	Yes	No	No	No	NA	No	NA	spontaneous vaginal	Yes
LTBI	32	No	No	No	No	NA	No	NA	caesarean section	Yes
TB uninfected	24	No	No	No	No	NA	No	NA	spontaneous vaginal	Yes
TB uninfected	26	Yes	No	No	No	NA	No	NA	spontaneous vaginal	Yes
LTBI	35	No	No	No	No	NA	No	NA	caesarean section	Yes
TB uninfected	28	No	No	No	No	NA	No	NA	spontaneous vaginal	Yes
TB uninfected	24	Yes	No	No	No	NA	No	NA	spontaneous vaginal	Yes
TB uninfected	25	No	No	No	No	NA	No	NA	caesarean section	Yes
LTBI	25	No	No	No	No	NA	No	NA	spontaneous vaginal	Yes
LTBI	19	Yes	No	No	No	NA	No	NA	spontaneous vaginal	Yes
TB uninfected	22	No	No	No	No	NA	No	NA	caesarean section	Yes
TB uninfected	25	Yes	No	No	No	NA	No	NA	spontaneous vaginal	Yes
TB uninfected	25	No	No	No	No	NA	No	NA	caesarean section	Yes
TB uninfected	21	Yes	No	No	No	NA	No	NA	spontaneous vaginal	Yes
TB uninfected	28	No	No	No	No	NA	No	NA	spontaneous vaginal	Yes
TB uninfected	31	Yes	No	No	No	NA	No	NA	spontaneous vaginal	Yes
TB uninfected	28	No	No	No	No	NA	No	NA	spontaneous vaginal	Yes
TB uninfected	26	No	No	No	No	NA	No	NA	spontaneous vaginal	Yes
TB uninfected	30	No	No	No	No	NA	No	NA	spontaneous vaginal	Yes
TB uninfected	25	Yes	No	No	No	NA	No	NA	spontaneous vaginal	Yes
TB uninfected	28	No	No	No	No	NA	No	NA	caesarean section	Yes
TB uninfected	26	Yes	No	No	No	NA	No	NA	spontaneous vaginal	Yes
TB uninfected	22	Yes	No	No	No	NA	No	NA	caesarean section	Yes
LTBI	31	No	No	No	No	NA	No	NA	spontaneous vaginal	Yes
TB uninfected	28	Yes	No	No	No	NA	No	NA	spontaneous vaginal	Yes
TB uninfected	22	Yes	No	No	No	NA	No	NA	spontaneous vaginal	Yes
LTBI	25	No	No	No	No	NA	No	NA	spontaneous vaginal	Yes
TB uninfected	22	Yes	No	No	No	NA	No	NA	spontaneous vaginal	Yes
TB uninfected	20	Yes	No	Yes	No	<20	NA	NA	spontaneous vaginal	No
TB uninfected	22	Yes	No	Yes	No	<20	NA	NA	NA	No
TB uninfected	22	No	No	Yes	No	<20	NA	NA	spontaneous vaginal	No
TB uninfected	30	No	No	Yes	Yes	>37	NA	NA	spontaneous vaginal	No
TB uninfected	27	No	No	Yes	Yes	>37	NA	NA	spontaneous vaginal	No
LTBI	26	Yes	No	Yes	Yes	20-27	NA	NA	NA	No
LTBI	24	Yes	No	Yes	Yes	20-27	NA	NA	spontaneous vaginal	No
TB uninfected	21	Yes	No	Yes	Yes	20-27	NA	NA	NA	No
Previous TB	30	No	Yes	Yes	Yes	28-33	NA	NA	NA	No
TB uninfected	18	Yes	No	Yes	Yes	28-33	NA	NA	spontaneous vaginal	No
LTBI	32	Yes	No	Yes	Yes	28-33	NA	NA	spontaneous vaginal	No
LTBI	29	No	No	Yes	Yes	28-33	NA	NA	NA	No
TB uninfected	24	Yes	No	Yes	Yes	34-37	NA	NA	NA	No
TB uninfected	33	No	No	Yes	Yes	34-37	NA	NA	spontaneous vaginal	No
LTBI	23	Yes	No	Yes	Yes	34-37	NA	NA	spontaneous vaginal	No
LTBI	30	No	Yes	Yes	Yes	NA	NA	NA	spontaneous vaginal	No
TB uninfected	28	Yes	No	Yes	NA	NA	NA	NA	spontaneous vaginal	No
TB uninfected	25	Yes	No	No	No	NA	Yes	7-28d	spontaneous vaginal	No
LTBI	25	Yes	No	No	No	NA	Yes	7-28d	spontaneous vaginal	No
LTBI	25	No	Yes	No	No	NA	Yes	7-28d	spontaneous vaginal	No
TB uninfected	28	No	No	No	No	NA	Yes	del to 7d	spontaneous vaginal	No
Previous TB	28	No	Yes	No	No	NA	No	NA	spontaneous vaginal	No
TB uninfected	19	No	Yes	No	No	NA	No	NA	spontaneous vaginal	No
LTBI	27	No	Yes	No	No	NA	No	NA	spontaneous vaginal	No
Previous TB	38	No	Yes	No	No	NA	No	NA	spontaneous vaginal	No
Previous TB	23	No	Yes	No	No	NA	No	NA	spontaneous vaginal	No
LTBI	29	No	Yes	No	No	NA	No	NA	spontaneous vaginal	No
TB uninfected	30	No	Yes	No	No	NA	No	NA	spontaneous vaginal	No
Previous TB	26	No	Yes	No	No	NA	No	NA	spontaneous vaginal	No
TB uninfected	30	No	Yes	No	No	NA	No	NA	spontaneous vaginal	No
LTBI	26	No	Yes	No	No	NA	No	NA	spontaneous vaginal	No
Previous TB	20	Yes	Yes	No	No	NA	No	NA	spontaneous vaginal	No
TB uninfected	23	No	Yes	No	No	NA	No	NA	instrumental	No
TB uninfected	28	Yes	Yes	No	No	NA	No	NA	spontaneous vaginal	No
Previous TB	35	No	Yes	No	No	NA	No	NA	spontaneous vaginal	No
Previous TB	29	No	Yes	No	No	NA	No	NA	spontaneous vaginal	No
LTBI	28	No	Yes	No	No	NA	No	NA	spontaneous vaginal	No
LTBI	26	No	Yes	No	No	NA	No	NA	spontaneous vaginal	No
TB uninfected	27	No	Yes	No	No	NA	No	NA	spontaneous vaginal	No
LTBI	24	Yes	Yes	No	No	NA	No	NA	spontaneous vaginal	No
LTBI	28	Yes	Yes	No	No	NA	No	NA	spontaneous vaginal	No
LTBI	24	No	Yes	No	No	NA	No	NA	spontaneous vaginal	No
Previous TB	25	No	Yes	No	No	NA	No	NA	spontaneous vaginal	No
TB uninfected	25	No	Yes	No	No	NA	No	NA	NA	No
LTBI	28	Yes	Yes	No	No	NA	No	NA	spontaneous vaginal	No
TB uninfected	39	No	Yes	No	No	NA	No	NA	spontaneous vaginal	No
TB uninfected	26	No	Yes	No	No	NA	No	NA	spontaneous vaginal	No
TB uninfected	28	No	Yes	No	No	NA	No	NA	spontaneous vaginal	No
TB uninfected	30	No	Yes	No	No	NA	No	NA	caesarean section	No
TB uninfected	30	No	Yes	No	No	NA	No	NA	spontaneous vaginal	No
LTBI	28	No	Yes	No	No	NA	No	NA	spontaneous vaginal	No
Previous TB	25	No	Yes	No	No	NA	No	NA	spontaneous vaginal	No
TB uninfected	30	Yes	Yes	No	No	NA	No	NA	caesarean section	No
TB uninfected	25	No	Yes	No	No	NA	No	NA	spontaneous vaginal	No
TB uninfected	36	No	Yes	No	No	NA	No	NA	spontaneous vaginal	No
Previous TB	28	No	Yes	No	No	NA	No	NA	instrumental	No
TB uninfected	23	No	Yes	No	No	NA	No	NA	spontaneous vaginal	No
TB uninfected	27	No	Yes	No	No	NA	No	NA	spontaneous vaginal	No
LTBI	27	No	Yes	No	No	NA	No	NA	caesarean section	No
LTBI	30	No	Yes	No	No	NA	No	NA	spontaneous vaginal	No
LTBI	30	No	Yes	No	No	NA	No	NA	spontaneous vaginal	No
TB uninfected	30	No	Yes	No	No	NA	No	NA	spontaneous vaginal	No
TB uninfected	22	No	Yes	No	No	NA	No	NA	spontaneous vaginal	No
TB uninfected	23	No	Yes	No	No	NA	No	NA	caesarean section	No
Previous TB	30	No	Yes	No	No	NA	No	NA	spontaneous vaginal	No
TB uninfected	33	No	Yes	No	No	NA	No	NA	spontaneous vaginal	No
TB uninfected	25	No	Yes	No	No	NA	No	NA	caesarean section	No
TB uninfected	20	Yes	Yes	No	No	NA	No	NA	spontaneous vaginal	No
TB uninfected	22	No	Yes	No	No	NA	No	NA	spontaneous vaginal	No
TB uninfected	30	No	Yes	No	No	NA	No	NA	spontaneous vaginal	No
Previous TB	34	No	Yes	No	No	NA	No	NA	spontaneous vaginal	No
TB uninfected	25	No	Yes	No	No	NA	No	NA	spontaneous vaginal	No
LTBI	23	No	Yes	No	No	NA	No	NA	spontaneous vaginal	No
Previous TB	31	No	Yes	No	No	NA	No	NA	spontaneous vaginal	No
TB uninfected	24	No	Yes	No	No	NA	No	NA	caesarean section	No
LTBI	31	No	Yes	No	No	NA	No	NA	spontaneous vaginal	No
TB uninfected	23	No	Yes	No	No	NA	No	NA	spontaneous vaginal	No
LTBI	38	No	Yes	No	No	NA	No	NA	spontaneous vaginal	No
LTBI	25	No	Yes	No	No	NA	No	NA	spontaneous vaginal	No
TB uninfected	30	Yes	Yes	No	No	NA	No	NA	spontaneous vaginal	No
Previous TB	25	No	Yes	No	No	NA	No	NA	caesarean section	No
TB uninfected	30	No	Yes	No	No	NA	No	NA	spontaneous vaginal	No
TB uninfected	27	No	Yes	No	No	NA	No	NA	spontaneous vaginal	No
TB uninfected	26	No	Yes	No	No	NA	No	NA	spontaneous vaginal	No
TB uninfected	25	No	Yes	No	No	NA	No	NA	spontaneous vaginal	No
Previous TB	34	No	Yes	No	No	NA	No	NA	caesarean section	No
Previous TB	30	No	Yes	No	No	NA	No	NA	spontaneous vaginal	No
TB uninfected	25	No	Yes	No	No	NA	No	NA	spontaneous vaginal	No
LTBI	30	No	Yes	No	No	NA	No	NA	spontaneous vaginal	No
LTBI	32	No	Yes	No	No	NA	No	NA	spontaneous vaginal	No
LTBI	32	No	Yes	No	No	NA	No	NA	spontaneous vaginal	No
LTBI	26	No	Yes	No	No	NA	No	NA	spontaneous vaginal	No
TB uninfected	26	No	Yes	No	No	NA	No	NA	spontaneous vaginal	No
LTBI	30	No	Yes	No	No	NA	No	NA	spontaneous vaginal	No
Previous TB	20	No	Yes	No	No	NA	No	NA	spontaneous vaginal	No
TB uninfected	30	No	Yes	No	No	NA	No	NA	spontaneous vaginal	No
Previous TB	31	No	Yes	No	No	NA	No	NA	spontaneous vaginal	No
TB uninfected	40	No	Yes	No	No	NA	No	NA	spontaneous vaginal	No
TB uninfected	38	No	Yes	No	No	NA	No	NA	spontaneous vaginal	No
TB uninfected	25	Yes	Yes	No	No	NA	No	NA	spontaneous vaginal	No
TB uninfected	25	No	Yes	No	No	NA	No	NA	spontaneous vaginal	No
LTBI	30	No	Yes	No	No	NA	No	NA	spontaneous vaginal	No
TB uninfected	22	Yes	Yes	No	No	NA	No	NA	spontaneous vaginal	No
TB uninfected	33	No	Yes	No	No	NA	No	NA	spontaneous vaginal	No
Previous TB	25	No	Yes	No	No	NA	No	NA	spontaneous vaginal	No
Current TB	22	Yes	Yes	No	No	NA	No	NA	spontaneous vaginal	No
TB uninfected	26	No	No	No	No	NA	No	NA	spontaneous vaginal	No
TB uninfected	35	No	Yes	No	No	NA	No	NA	spontaneous vaginal	No
TB uninfected	29	No	Yes	No	No	NA	No	NA	spontaneous vaginal	No
TB uninfected	22	Yes	No	No	No	NA	No	NA	spontaneous vaginal	No
TB uninfected	25	No	Yes	No	No	NA	No	NA	spontaneous vaginal	No
TB uninfected	20	No	Yes	No	No	NA	No	NA	spontaneous vaginal	No
LTBI	32	Yes	No	No	No	NA	No	NA	spontaneous vaginal	No
TB uninfected	24	No	Yes	No	No	NA	No	NA	spontaneous vaginal	No
Previous TB	27	No	Yes	No	No	NA	No	NA	spontaneous vaginal	No
LTBI	28	Yes	Yes	No	No	NA	No	NA	spontaneous vaginal	No
Previous TB	37	No	Yes	No	No	NA	No	NA	NA	No
TB uninfected	23	No	Yes	No	No	NA	No	NA	spontaneous vaginal	No
TB uninfected	28	No	Yes	No	No	NA	No	NA	spontaneous vaginal	No
LTBI	24	No	Yes	No	No	NA	No	NA	spontaneous vaginal	No
TB uninfected	34	No	Yes	No	No	NA	No	NA	spontaneous vaginal	No
LTBI	35	No	Yes	No	No	NA	No	NA	spontaneous vaginal	No
LTBI	20	Yes	Yes	No	No	NA	No	NA	spontaneous vaginal	No
TB uninfected	33	No	Yes	No	No	NA	No	NA	caesarean section	No
TB uninfected	28	No	Yes	No	No	NA	No	NA	spontaneous vaginal	No
TB uninfected	28	No	Yes	No	No	NA	No	NA	spontaneous vaginal	No
LTBI	35	No	Yes	No	No	NA	No	NA	spontaneous vaginal	No
TB uninfected	23	No	Yes	No	No	NA	No	NA	spontaneous vaginal	No
TB uninfected	23	No	Yes	No	No	NA	No	NA	spontaneous vaginal	No
TB uninfected	26	No	Yes	No	No	NA	No	NA	spontaneous vaginal	No
TB uninfected	25	Yes	Yes	No	No	NA	No	NA	spontaneous vaginal	No
LTBI	21	No	Yes	No	No	NA	No	NA	spontaneous vaginal	No
TB uninfected	29	Yes	Yes	No	No	NA	No	NA	spontaneous vaginal	No
LTBI	25	No	Yes	No	No	NA	No	NA	spontaneous vaginal	No
TB uninfected	25	No	Yes	No	No	NA	No	NA	spontaneous vaginal	No
Previous TB	22	Yes	Yes	No	No	NA	No	NA	spontaneous vaginal	No
LTBI	20	No	Yes	No	No	NA	No	NA	spontaneous vaginal	No
Previous TB	33	No	Yes	No	No	NA	No	NA	spontaneous vaginal	No
LTBI	26	No	Yes	No	No	NA	No	NA	spontaneous vaginal	No
TB uninfected	20	No	Yes	No	No	NA	No	NA	spontaneous vaginal	No
LTBI	35	No	Yes	No	No	NA	No	NA	spontaneous vaginal	No
LTBI	20	No	Yes	No	No	NA	No	NA	spontaneous vaginal	No
TB uninfected	30	No	Yes	No	No	NA	No	NA	spontaneous vaginal	No
TB uninfected	27	No	Yes	No	No	NA	No	NA	spontaneous vaginal	No
LTBI	20	Yes	No	No	No	NA	No	NA	spontaneous vaginal	No
LTBI	20	Yes	No	No	No	NA	No	NA	spontaneous vaginal	No
TB uninfected	27	No	No	No	No	NA	No	NA	spontaneous vaginal	No
TB uninfected	22	Yes	No	No	No	NA	No	NA	spontaneous vaginal	No
TB uninfected	24	Yes	No	No	No	NA	No	NA	spontaneous vaginal	No
TB uninfected	20	Yes	No	No	No	NA	No	NA	NA	No
TB uninfected	34	No	No	No	No	NA	No	NA	spontaneous vaginal	No
TB uninfected	22	Yes	No	No	No	NA	No	NA	spontaneous vaginal	No
LTBI	20	No	No	No	No	NA	No	NA	spontaneous vaginal	No
TB uninfected	20	No	No	No	No	NA	No	NA	spontaneous vaginal	No
TB uninfected	19	Yes	No	No	No	NA	No	NA	spontaneous vaginal	No
Previous TB	27	No	No	No	No	NA	No	NA	spontaneous vaginal	No
Previous TB	21	Yes	No	No	No	NA	No	NA	spontaneous vaginal	No
TB uninfected	23	No	No	No	No	NA	No	NA	spontaneous vaginal	No
TB uninfected	23	No	No	No	No	NA	No	NA	spontaneous vaginal	No
LTBI	30	No	No	No	No	NA	No	NA	spontaneous vaginal	No
TB uninfected	28	No	No	No	No	NA	No	NA	spontaneous vaginal	No
LTBI	34	No	No	No	No	NA	No	NA	spontaneous vaginal	No
TB uninfected	25	No	No	No	No	NA	No	NA	spontaneous vaginal	No
Previous TB	30	No	No	No	No	NA	No	NA	spontaneous vaginal	No
Previous TB	21	Yes	No	No	No	NA	No	NA	spontaneous vaginal	No
LTBI	28	Yes	No	No	No	NA	No	NA	caesarean section	No
LTBI	25	No	No	No	No	NA	No	NA	spontaneous vaginal	No
TB uninfected	28	No	No	No	No	NA	No	NA	spontaneous vaginal	No
TB uninfected	20	No	No	No	No	NA	No	NA	spontaneous vaginal	No
TB uninfected	30	No	No	No	No	NA	No	NA	spontaneous vaginal	No
TB uninfected	19	Yes	No	No	No	NA	No	NA	spontaneous vaginal	No
TB uninfected	25	No	No	No	No	NA	No	NA	spontaneous vaginal	No
TB uninfected	19	Yes	No	No	No	NA	No	NA	spontaneous vaginal	No
TB uninfected	20	No	No	No	No	NA	No	NA	spontaneous vaginal	No
TB uninfected	22	No	No	No	No	NA	No	NA	spontaneous vaginal	No
TB uninfected	24	No	No	No	No	NA	No	NA	spontaneous vaginal	No
TB uninfected	26	Yes	No	No	No	NA	No	NA	spontaneous vaginal	No
TB uninfected	22	No	No	No	No	NA	No	NA	spontaneous vaginal	No
TB uninfected	22	Yes	No	No	No	NA	No	NA	spontaneous vaginal	No
LTBI	26	No	No	No	No	NA	No	NA	spontaneous vaginal	No
TB uninfected	27	No	No	No	No	NA	No	NA	spontaneous vaginal	No
TB uninfected	21	Yes	No	No	No	NA	No	NA	spontaneous vaginal	No
LTBI	22	Yes	No	No	No	NA	No	NA	caesarean section	No
TB uninfected	21	No	No	No	No	NA	No	NA	spontaneous vaginal	No
Previous TB	26	No	Yes	No	No	NA	No	NA	spontaneous vaginal	No
TB uninfected	30	No	No	No	No	NA	No	NA	spontaneous vaginal	No
TB uninfected	18	Yes	No	No	No	NA	No	NA	spontaneous vaginal	No
TB uninfected	20	Yes	No	No	No	NA	No	NA	spontaneous vaginal	No
TB uninfected	22	Yes	No	No	No	NA	No	NA	spontaneous vaginal	No
LTBI	25	No	No	No	No	NA	No	NA	spontaneous vaginal	No
TB uninfected	27	No	No	No	No	NA	No	NA	spontaneous vaginal	No
TB uninfected	28	No	No	No	No	NA	No	NA	spontaneous vaginal	No
TB uninfected	20	Yes	No	No	No	NA	No	NA	spontaneous vaginal	No
TB uninfected	30	No	No	No	No	NA	No	NA	spontaneous vaginal	No
TB uninfected	21	Yes	No	No	No	NA	No	NA	spontaneous vaginal	No
LTBI	36	No	No	No	No	NA	No	NA	spontaneous vaginal	No
TB uninfected	27	No	No	No	No	NA	No	NA	spontaneous vaginal	No
LTBI	21	Yes	No	No	No	NA	No	NA	spontaneous vaginal	No
LTBI	28	Yes	No	No	No	NA	No	NA	caesarean section	No
TB uninfected	27	Yes	No	No	No	NA	No	NA	spontaneous vaginal	No
LTBI	25	No	No	No	No	NA	No	NA	spontaneous vaginal	No
TB uninfected	20	No	No	No	No	NA	No	NA	spontaneous vaginal	No
LTBI	30	No	No	No	No	NA	No	NA	spontaneous vaginal	No
TB uninfected	30	No	No	No	No	NA	No	NA	spontaneous vaginal	No
TB uninfected	25	No	No	No	No	NA	No	NA	spontaneous vaginal	No
TB uninfected	23	Yes	No	No	No	NA	No	NA	spontaneous vaginal	No
Previous TB	24	No	No	No	No	NA	No	NA	spontaneous vaginal	No
LTBI	21	Yes	No	No	No	NA	No	NA	spontaneous vaginal	No
TB uninfected	37	Yes	No	No	No	NA	No	NA	spontaneous vaginal	No
TB uninfected	22	No	No	No	No	NA	No	NA	caesarean section	No
Previous TB	23	No	No	No	No	NA	No	NA	spontaneous vaginal	No
TB uninfected	25	No	No	No	No	NA	No	NA	spontaneous vaginal	No
TB uninfected	30	No	No	No	No	NA	No	NA	spontaneous vaginal	No
TB uninfected	25	No	No	No	No	NA	No	NA	spontaneous vaginal	No
Previous TB	24	No	No	No	No	NA	No	NA	spontaneous vaginal	No
TB uninfected	25	No	No	No	No	NA	No	NA	caesarean section	No
TB uninfected	25	Yes	No	No	No	NA	No	NA	spontaneous vaginal	No
TB uninfected	22	Yes	No	No	No	NA	No	NA	spontaneous vaginal	No
TB uninfected	20	Yes	No	No	No	NA	No	NA	spontaneous vaginal	No
TB uninfected	23	No	No	No	No	NA	No	NA	spontaneous vaginal	No
LTBI	39	No	No	No	No	NA	No	NA	caesarean section	No
TB uninfected	24	No	No	No	No	NA	No	NA	spontaneous vaginal	No
TB uninfected	33	No	No	No	No	NA	No	NA	spontaneous vaginal	No
TB uninfected	30	No	No	No	No	NA	No	NA	spontaneous vaginal	No
LTBI	26	No	No	No	No	NA	No	NA	spontaneous vaginal	No
TB uninfected	26	No	No	No	No	NA	No	NA	spontaneous vaginal	No
TB uninfected	25	No	No	No	No	NA	No	NA	spontaneous vaginal	No
LTBI	26	No	No	No	No	NA	No	NA	spontaneous vaginal	No
LTBI	28	No	No	No	No	NA	No	NA	spontaneous vaginal	No
LTBI	24	No	No	No	No	NA	No	NA	spontaneous vaginal	No
TB uninfected	28	No	Yes	No	No	NA	No	NA	spontaneous vaginal	No
TB uninfected	30	Yes	No	No	No	NA	No	NA	spontaneous vaginal	No
LTBI	25	No	No	No	No	NA	No	NA	spontaneous vaginal	No
LTBI	22	Yes	No	No	No	NA	No	NA	spontaneous vaginal	No
TB uninfected	25	Yes	No	No	No	NA	No	NA	spontaneous vaginal	No
LTBI	23	Yes	No	No	No	NA	No	NA	spontaneous vaginal	No
LTBI	26	No	No	No	No	NA	No	NA	spontaneous vaginal	No
LTBI	17	Yes	No	No	No	NA	No	NA	spontaneous vaginal	No
TB uninfected	22	Yes	No	No	No	NA	No	NA	spontaneous vaginal	No
TB uninfected	20	Yes	No	No	No	NA	No	NA	spontaneous vaginal	No
LTBI	30	No	No	No	No	NA	No	NA	spontaneous vaginal	No
TB uninfected	26	Yes	No	No	No	NA	No	NA	spontaneous vaginal	No
TB uninfected	22	Yes	No	No	No	NA	No	NA	spontaneous vaginal	No
LTBI	25	No	No	No	No	NA	No	NA	spontaneous vaginal	No
TB uninfected	18	Yes	No	No	No	NA	No	NA	spontaneous vaginal	No
LTBI	20	Yes	No	No	No	NA	No	NA	spontaneous vaginal	No
LTBI	26	No	No	No	No	NA	No	NA	NA	No
TB uninfected	26	Yes	No	No	No	NA	No	NA	spontaneous vaginal	No
TB uninfected	27	Yes	No	No	No	NA	No	NA	NA	No
LTBI	28	Yes	No	No	No	NA	No	NA	instrumental	No
TB uninfected	22	Yes	No	No	No	NA	No	NA	spontaneous vaginal	No
TB uninfected	22	Yes	No	No	No	NA	No	NA	caesarean section	No
LTBI	22	Yes	No	No	No	NA	No	NA	caesarean section	No
TB uninfected	20	No	No	No	No	NA	No	NA	caesarean section	No
TB uninfected	24	No	No	No	No	NA	No	NA	spontaneous vaginal	No
TB uninfected	25	No	No	No	No	NA	No	NA	instrumental	No
LTBI	29	No	Yes	No	No	NA	No	NA	caesarean section	No
LTBI	30	No	No	No	No	NA	No	NA	spontaneous vaginal	No
TB uninfected	25	Yes	No	No	No	NA	No	NA	spontaneous vaginal	No
TB uninfected	27	Yes	No	No	No	NA	No	NA	spontaneous vaginal	No
LTBI	22	Yes	No	No	No	NA	No	NA	spontaneous vaginal	No
TB uninfected	27	No	No	No	No	NA	No	NA	spontaneous vaginal	No
TB uninfected	25	Yes	No	No	No	NA	No	NA	caesarean section	No
LTBI	24	No	No	No	No	NA	No	NA	spontaneous vaginal	No
TB uninfected	29	No	No	No	No	NA	No	NA	spontaneous vaginal	No
TB uninfected	20	Yes	No	No	No	NA	No	NA	spontaneous vaginal	No
LTBI	20	Yes	No	No	No	NA	No	NA	spontaneous vaginal	No
TB uninfected	20	Yes	No	No	No	NA	No	NA	caesarean section	No
TB uninfected	19	Yes	No	No	No	NA	No	NA	spontaneous vaginal	No
TB uninfected	19	Yes	No	No	No	NA	No	NA	spontaneous vaginal	No
TB uninfected	25	No	No	No	No	NA	No	NA	spontaneous vaginal	No
TB uninfected	18	Yes	No	No	No	NA	No	NA	spontaneous vaginal	No
LTBI	28	No	No	No	No	NA	No	NA	spontaneous vaginal	No
TB uninfected	20	Yes	No	No	No	NA	No	NA	spontaneous vaginal	No
TB uninfected	28	No	No	No	No	NA	No	NA	spontaneous vaginal	No
LTBI	32	No	No	No	No	NA	No	NA	spontaneous vaginal	No
LTBI	20	Yes	No	No	No	NA	No	NA	spontaneous vaginal	No
LTBI	28	No	No	No	No	NA	No	NA	spontaneous vaginal	No
LTBI	18	Yes	No	No	No	NA	No	NA	spontaneous vaginal	No
TB uninfected	25	No	No	No	No	NA	No	NA	spontaneous vaginal	No
LTBI	23	Yes	No	No	No	NA	No	NA	spontaneous vaginal	No
TB uninfected	30	No	No	No	No	NA	No	NA	spontaneous vaginal	No
TB uninfected	27	No	No	No	No	NA	No	NA	spontaneous vaginal	No
TB uninfected	31	Yes	No	No	No	NA	No	NA	spontaneous vaginal	No
TB uninfected	21	No	No	No	No	NA	No	NA	spontaneous vaginal	No
LTBI	35	No	No	No	No	NA	No	NA	spontaneous vaginal	No
TB uninfected	20	Yes	No	No	No	NA	No	NA	spontaneous vaginal	No
TB uninfected	26	No	No	No	No	NA	No	NA	spontaneous vaginal	No
LTBI	20	Yes	No	No	No	NA	No	NA	spontaneous vaginal	No
LTBI	28	No	No	No	No	NA	No	NA	spontaneous vaginal	No
TB uninfected	20	No	No	No	No	NA	No	NA	spontaneous vaginal	No
TB uninfected	25	No	No	No	No	NA	No	NA	NA	No
TB uninfected	19	No	No	No	No	NA	No	NA	spontaneous vaginal	No
LTBI	24	No	No	No	No	NA	No	NA	spontaneous vaginal	No
LTBI	29	No	No	No	No	NA	No	NA	spontaneous vaginal	No
TB uninfected	27	No	No	No	No	NA	No	NA	spontaneous vaginal	No
TB uninfected	24	Yes	No	No	No	NA	No	NA	spontaneous vaginal	No
LTBI	28	No	No	No	No	NA	No	NA	spontaneous vaginal	No
TB uninfected	20	Yes	No	No	No	NA	No	NA	spontaneous vaginal	No
TB uninfected	21	Yes	No	No	No	NA	No	NA	spontaneous vaginal	No
TB uninfected	24	No	No	No	No	NA	No	NA	spontaneous vaginal	No
TB uninfected	27	NA	No	No	No	NA	No	NA	spontaneous vaginal	No
LTBI	25	Yes	No	No	No	NA	No	NA	spontaneous vaginal	No
LTBI	25	No	No	No	No	NA	No	NA	spontaneous vaginal	No
TB uninfected	24	No	No	No	No	NA	No	NA	spontaneous vaginal	No
TB uninfected	24	No	No	No	No	NA	No	NA	instrumental	No
TB uninfected	28	Yes	No	No	No	NA	No	NA	spontaneous vaginal	No
TB uninfected	19	Yes	No	No	No	NA	No	NA	spontaneous vaginal	No
TB uninfected	20	Yes	No	No	No	NA	No	NA	spontaneous vaginal	No
TB uninfected	22	No	No	No	No	NA	No	NA	NA	No
TB uninfected	28	No	No	No	No	NA	No	NA	spontaneous vaginal	No
TB uninfected	21	No	No	No	No	NA	No	NA	spontaneous vaginal	No
TB uninfected	20	Yes	No	No	No	NA	No	NA	spontaneous vaginal	No
TB uninfected	20	No	No	No	No	NA	No	NA	spontaneous vaginal	No
TB uninfected	30	No	No	No	No	NA	No	NA	spontaneous vaginal	No
TB uninfected	20	No	No	No	No	NA	No	NA	spontaneous vaginal	No
Previous TB	27	Yes	No	No	No	NA	No	NA	spontaneous vaginal	No
Previous TB	30	No	No	No	No	NA	No	NA	spontaneous vaginal	No
Previous TB	26	No	No	No	No	NA	No	NA	instrumental	No
TB uninfected	30	No	No	No	No	NA	No	NA	spontaneous vaginal	No
TB uninfected	25	Yes	No	No	No	NA	No	NA	spontaneous vaginal	No
TB uninfected	20	Yes	No	No	No	NA	No	NA	spontaneous vaginal	No
TB uninfected	18	Yes	No	No	No	NA	No	NA	spontaneous vaginal	No
LTBI	18	Yes	No	No	No	NA	No	NA	spontaneous vaginal	No
TB uninfected	23	No	No	No	No	NA	No	NA	spontaneous vaginal	No
TB uninfected	20	Yes	No	No	No	NA	No	NA	instrumental	No
LTBI	24	Yes	No	No	No	NA	No	NA	spontaneous vaginal	No
TB uninfected	23	Yes	No	No	No	NA	No	NA	spontaneous vaginal	No
TB uninfected	26	Yes	No	No	No	NA	No	NA	spontaneous vaginal	No
LTBI	25	No	No	No	No	NA	No	NA	spontaneous vaginal	No
TB uninfected	25	No	No	No	No	NA	No	NA	spontaneous vaginal	No
TB uninfected	25	No	No	No	No	NA	No	NA	spontaneous vaginal	No
TB uninfected	26	No	No	No	No	NA	No	NA	spontaneous vaginal	No
TB uninfected	21	No	No	No	No	NA	No	NA	spontaneous vaginal	No
TB uninfected	28	No	No	No	No	NA	No	NA	spontaneous vaginal	No
LTBI	32	No	No	No	No	NA	No	NA	spontaneous vaginal	No
LTBI	24	No	No	No	No	NA	No	NA	spontaneous vaginal	No
TB uninfected	27	No	No	No	No	NA	No	NA	spontaneous vaginal	No
TB uninfected	20	Yes	No	No	No	NA	No	NA	spontaneous vaginal	No
LTBI	24	No	No	No	No	NA	No	NA	spontaneous vaginal	No
TB uninfected	25	No	No	No	No	NA	No	NA	spontaneous vaginal	No
TB uninfected	25	No	No	No	No	NA	No	NA	spontaneous vaginal	No
TB uninfected	21	No	No	No	No	NA	No	NA	spontaneous vaginal	No
TB uninfected	23	Yes	No	No	No	NA	No	NA	spontaneous vaginal	No
TB uninfected	20	Yes	No	No	No	NA	No	NA	spontaneous vaginal	No
TB uninfected	24	Yes	No	No	No	NA	No	NA	spontaneous vaginal	No
TB uninfected	27	No	No	No	No	NA	No	NA	spontaneous vaginal	No
TB uninfected	22	Yes	No	No	No	NA	No	NA	spontaneous vaginal	No
TB uninfected	25	No	No	No	No	NA	No	NA	spontaneous vaginal	No
TB uninfected	20	Yes	No	No	No	NA	No	NA	spontaneous vaginal	No
TB uninfected	25	Yes	No	No	No	NA	No	NA	spontaneous vaginal	No
LTBI	24	No	No	No	No	NA	No	NA	spontaneous vaginal	No
LTBI	25	Yes	No	No	No	NA	No	NA	spontaneous vaginal	No
TB uninfected	27	No	No	No	No	NA	No	NA	spontaneous vaginal	No
TB uninfected	20	No	No	No	No	NA	No	NA	spontaneous vaginal	No
LTBI	27	No	No	No	No	NA	No	NA	spontaneous vaginal	No
TB uninfected	25	No	No	No	No	NA	No	NA	spontaneous vaginal	No
TB uninfected	25	No	No	No	No	NA	No	NA	spontaneous vaginal	No
LTBI	23	Yes	No	No	No	NA	No	NA	spontaneous vaginal	No
TB uninfected	20	No	No	No	No	NA	No	NA	caesarean section	No
TB uninfected	21	Yes	No	No	No	NA	No	NA	spontaneous vaginal	No
TB uninfected	25	Yes	No	No	No	NA	No	NA	spontaneous vaginal	No
TB uninfected	30	No	No	No	No	NA	No	NA	spontaneous vaginal	No
TB uninfected	19	Yes	No	No	No	NA	No	NA	spontaneous vaginal	No
TB uninfected	23	No	No	No	No	NA	No	NA	spontaneous vaginal	No
LTBI	23	No	No	No	No	NA	No	NA	spontaneous vaginal	No
TB uninfected	23	Yes	No	No	No	NA	No	NA	spontaneous vaginal	No
TB uninfected	23	No	No	No	No	NA	No	NA	spontaneous vaginal	No
LTBI	19	Yes	No	No	No	NA	No	NA	spontaneous vaginal	No
TB uninfected	25	Yes	No	No	No	NA	No	NA	spontaneous vaginal	No
LTBI	26	Yes	No	No	No	NA	No	NA	spontaneous vaginal	No
TB uninfected	22	Yes	No	No	No	NA	No	NA	spontaneous vaginal	No
TB uninfected	29	No	No	No	No	NA	No	NA	spontaneous vaginal	No
TB uninfected	18	Yes	No	No	No	NA	No	NA	spontaneous vaginal	No
TB uninfected	25	Yes	No	No	No	NA	No	NA	spontaneous vaginal	No
TB uninfected	26	No	No	No	No	NA	No	NA	spontaneous vaginal	No
TB uninfected	23	No	No	No	No	NA	No	NA	spontaneous vaginal	No
LTBI	25	Yes	No	No	No	NA	No	NA	spontaneous vaginal	No
TB uninfected	24	No	No	No	No	NA	No	NA	spontaneous vaginal	No
TB uninfected	24	No	No	No	No	NA	No	NA	spontaneous vaginal	No
TB uninfected	25	No	No	No	No	NA	No	NA	spontaneous vaginal	No
TB uninfected	20	Yes	No	No	No	NA	No	NA	spontaneous vaginal	No
LTBI	32	No	No	No	No	NA	No	NA	NA	No
TB uninfected	25	No	No	No	No	NA	No	NA	spontaneous vaginal	No
TB uninfected	27	No	No	No	No	NA	No	NA	spontaneous vaginal	No
TB uninfected	29	No	No	No	No	NA	No	NA	spontaneous vaginal	No
LTBI	27	Yes	No	No	No	NA	No	NA	spontaneous vaginal	No
TB uninfected	23	No	No	No	No	NA	No	NA	spontaneous vaginal	No
LTBI	23	No	No	No	No	NA	No	NA	spontaneous vaginal	No
TB uninfected	25	No	No	No	No	NA	No	NA	spontaneous vaginal	No
TB uninfected	26	No	No	No	No	NA	No	NA	spontaneous vaginal	No
TB uninfected	20	No	No	No	No	NA	No	NA	spontaneous vaginal	No
TB uninfected	23	Yes	No	No	No	NA	No	NA	spontaneous vaginal	No
TB uninfected	22	No	No	No	No	NA	No	NA	spontaneous vaginal	No
TB uninfected	24	No	No	No	No	NA	No	NA	spontaneous vaginal	No
LTBI	22	No	No	No	No	NA	No	NA	spontaneous vaginal	No
TB uninfected	18	Yes	No	No	No	NA	No	NA	spontaneous vaginal	No
TB uninfected	22	No	No	No	No	NA	No	NA	spontaneous vaginal	No
TB uninfected	25	No	No	No	No	NA	No	NA	spontaneous vaginal	No
LTBI	20	No	No	No	No	NA	No	NA	caesarean section	No
LTBI	24	Yes	No	No	No	NA	No	NA	spontaneous vaginal	No
LTBI	29	No	No	No	No	NA	No	NA	spontaneous vaginal	No
TB uninfected	18	Yes	No	No	No	NA	No	NA	spontaneous vaginal	No
TB uninfected	21	Yes	No	No	No	NA	No	NA	spontaneous vaginal	No
TB uninfected	26	No	No	No	No	NA	No	NA	spontaneous vaginal	No
TB uninfected	19	Yes	No	No	No	NA	No	NA	spontaneous vaginal	No
TB uninfected	28	Yes	No	No	No	NA	No	NA	caesarean section	No
TB uninfected	26	No	No	No	No	NA	No	NA	spontaneous vaginal	No
Current TB	22	Yes	No	No	No	NA	No	NA	spontaneous vaginal	No
Previous TB	29	Yes	No	No	No	NA	No	NA	spontaneous vaginal	No
TB uninfected	30	No	No	No	No	NA	No	NA	spontaneous vaginal	No
TB uninfected	23	Yes	No	No	No	NA	No	NA	spontaneous vaginal	No
TB uninfected	25	Yes	No	No	No	NA	No	NA	spontaneous vaginal	No
TB uninfected	24	No	No	No	No	NA	No	NA	spontaneous vaginal	No
TB uninfected	28	No	No	No	No	NA	No	NA	spontaneous vaginal	No
TB uninfected	27	No	No	No	No	NA	No	NA	spontaneous vaginal	No
TB uninfected	30	No	No	No	No	NA	No	NA	spontaneous vaginal	No
TB uninfected	26	No	No	No	No	NA	No	NA	caesarean section	No
TB uninfected	17	Yes	No	No	No	NA	No	NA	spontaneous vaginal	No
TB uninfected	20	Yes	No	No	No	NA	No	NA	spontaneous vaginal	No
TB uninfected	26	No	No	No	No	NA	No	NA	spontaneous vaginal	No
TB uninfected	37	No	No	No	No	NA	No	NA	spontaneous vaginal	No
TB uninfected	29	No	No	No	No	NA	No	NA	spontaneous vaginal	No
TB uninfected	25	No	No	No	No	NA	No	NA	spontaneous vaginal	No
TB uninfected	26	No	No	No	No	NA	No	NA	spontaneous vaginal	No
LTBI	23	No	No	No	No	NA	No	NA	spontaneous vaginal	No
TB uninfected	24	No	No	No	No	NA	No	NA	spontaneous vaginal	No
LTBI	27	No	No	No	No	NA	No	NA	spontaneous vaginal	No
TB uninfected	20	Yes	No	No	No	NA	No	NA	spontaneous vaginal	No
TB uninfected	25	No	No	No	No	NA	No	NA	spontaneous vaginal	No
TB uninfected	29	No	No	No	No	NA	No	NA	spontaneous vaginal	No
TB uninfected	21	No	No	No	No	NA	No	NA	spontaneous vaginal	No
TB uninfected	26	No	No	No	No	NA	No	NA	spontaneous vaginal	No
TB uninfected	24	Yes	No	No	No	NA	No	NA	spontaneous vaginal	No
LTBI	25	Yes	No	No	No	NA	No	NA	spontaneous vaginal	No
TB uninfected	28	No	No	No	No	NA	No	NA	spontaneous vaginal	No
TB uninfected	29	No	No	No	No	NA	No	NA	spontaneous vaginal	No
LTBI	27	No	No	No	No	NA	No	NA	NA	No
TB uninfected	30	No	No	No	No	NA	No	NA	spontaneous vaginal	No
TB uninfected	20	Yes	No	No	No	NA	No	NA	spontaneous vaginal	No
TB uninfected	27	No	No	No	No	NA	No	NA	spontaneous vaginal	No
LTBI	22	No	No	No	No	NA	No	NA	spontaneous vaginal	No
TB uninfected	26	No	No	No	No	NA	No	NA	spontaneous vaginal	No
LTBI	23	No	No	No	No	NA	No	NA	spontaneous vaginal	No
LTBI	25	Yes	No	No	No	NA	No	NA	spontaneous vaginal	No
TB uninfected	35	No	No	No	No	NA	No	NA	spontaneous vaginal	No
TB uninfected	23	No	No	No	No	NA	No	NA	spontaneous vaginal	No
TB uninfected	23	Yes	No	No	No	NA	No	NA	spontaneous vaginal	No
LTBI	27	No	No	No	No	NA	No	NA	spontaneous vaginal	No
Previous TB	29	No	No	No	No	NA	No	NA	spontaneous vaginal	No
TB uninfected	25	Yes	No	No	No	NA	No	NA	caesarean section	No
TB uninfected	25	No	No	No	No	NA	No	NA	spontaneous vaginal	No
TB uninfected	22	Yes	No	No	No	NA	No	NA	spontaneous vaginal	No
LTBI	29	No	No	No	No	NA	No	NA	spontaneous vaginal	No
TB uninfected	25	No	No	No	No	NA	No	NA	spontaneous vaginal	No
TB uninfected	20	Yes	No	No	No	NA	No	NA	spontaneous vaginal	No
LTBI	20	No	No	No	No	NA	No	NA	spontaneous vaginal	No
TB uninfected	20	Yes	No	No	No	NA	No	NA	spontaneous vaginal	No
TB uninfected	24	Yes	No	No	No	NA	No	NA	spontaneous vaginal	No
TB uninfected	30	No	No	No	No	NA	No	NA	spontaneous vaginal	No
TB uninfected	28	No	No	No	No	NA	No	NA	spontaneous vaginal	No
TB uninfected	24	Yes	No	No	No	NA	No	NA	spontaneous vaginal	No
TB uninfected	28	No	No	No	No	NA	No	NA	spontaneous vaginal	No
TB uninfected	24	No	No	No	No	NA	No	NA	spontaneous vaginal	No
TB uninfected	23	No	No	No	No	NA	No	NA	spontaneous vaginal	No
LTBI	28	No	No	No	No	NA	No	NA	spontaneous vaginal	No
TB uninfected	25	No	No	No	No	NA	No	NA	spontaneous vaginal	No
TB uninfected	19	Yes	No	No	No	NA	No	NA	spontaneous vaginal	No
TB uninfected	26	No	No	No	No	NA	No	NA	spontaneous vaginal	No
TB uninfected	20	Yes	No	No	No	NA	No	NA	spontaneous vaginal	No
TB uninfected	22	No	No	No	No	NA	No	NA	spontaneous vaginal	No
TB uninfected	23	No	No	No	No	NA	No	NA	spontaneous vaginal	No
TB uninfected	23	No	No	No	No	NA	No	NA	spontaneous vaginal	No
TB uninfected	22	Yes	No	No	No	NA	No	NA	spontaneous vaginal	No
TB uninfected	22	Yes	No	No	No	NA	No	NA	spontaneous vaginal	No
LTBI	20	Yes	No	No	No	NA	No	NA	spontaneous vaginal	No
TB uninfected	28	No	No	No	No	NA	No	NA	spontaneous vaginal	No
TB uninfected	21	No	No	No	No	NA	No	NA	spontaneous vaginal	No
TB uninfected	18	No	No	No	No	NA	No	NA	spontaneous vaginal	No
TB uninfected	24	No	No	No	No	NA	No	NA	spontaneous vaginal	No
LTBI	30	No	No	No	No	NA	No	NA	spontaneous vaginal	No
TB uninfected	19	Yes	No	No	No	NA	No	NA	caesarean section	No
LTBI	24	No	No	No	No	NA	No	NA	spontaneous vaginal	No
LTBI	30	No	No	No	No	NA	No	NA	spontaneous vaginal	No
TB uninfected	24	Yes	No	No	No	NA	No	NA	spontaneous vaginal	No
LTBI	30	No	No	No	No	NA	No	NA	spontaneous vaginal	No
TB uninfected	32	No	No	No	No	NA	No	NA	spontaneous vaginal	No
TB uninfected	21	No	No	No	No	NA	No	NA	spontaneous vaginal	No
LTBI	20	Yes	No	No	No	NA	No	NA	spontaneous vaginal	No
TB uninfected	22	Yes	No	No	No	NA	No	NA	spontaneous vaginal	No
TB uninfected	26	No	No	No	No	NA	No	NA	spontaneous vaginal	No
TB uninfected	20	Yes	No	No	No	NA	No	NA	spontaneous vaginal	No
TB uninfected	22	No	No	No	No	NA	No	NA	spontaneous vaginal	No
TB uninfected	25	No	No	No	No	NA	No	NA	spontaneous vaginal	No
TB uninfected	25	No	No	No	No	NA	No	NA	spontaneous vaginal	No
TB uninfected	24	No	No	No	No	NA	No	NA	spontaneous vaginal	No
TB uninfected	22	No	No	No	No	NA	No	NA	spontaneous vaginal	No
LTBI	23	Yes	No	No	No	NA	No	NA	spontaneous vaginal	No
LTBI	26	Yes	No	No	No	NA	No	NA	spontaneous vaginal	No
LTBI	33	No	No	No	No	NA	No	NA	spontaneous vaginal	No
Previous TB	29	No	No	No	No	NA	No	NA	spontaneous vaginal	No
TB uninfected	32	No	No	No	No	NA	No	NA	spontaneous vaginal	No
TB uninfected	30	No	No	No	No	NA	No	NA	spontaneous vaginal	No
LTBI	22	Yes	No	No	No	NA	No	NA	spontaneous vaginal	No
TB uninfected	22	No	No	No	No	NA	No	NA	spontaneous vaginal	No
LTBI	28	No	No	No	No	NA	No	NA	spontaneous vaginal	No
TB uninfected	24	No	No	No	No	NA	No	NA	spontaneous vaginal	No
TB uninfected	29	No	No	No	No	NA	No	NA	spontaneous vaginal	No
TB uninfected	31	No	No	No	No	NA	No	NA	spontaneous vaginal	No
TB uninfected	21	Yes	No	No	No	NA	No	NA	spontaneous vaginal	No
TB uninfected	23	No	No	No	No	NA	No	NA	spontaneous vaginal	No
TB uninfected	20	Yes	No	No	No	NA	No	NA	spontaneous vaginal	No
TB uninfected	26	Yes	No	No	No	NA	No	NA	spontaneous vaginal	No
TB uninfected	24	No	No	No	No	NA	No	NA	NA	No
TB uninfected	27	No	No	No	No	NA	No	NA	spontaneous vaginal	No
TB uninfected	27	No	No	No	No	NA	No	NA	spontaneous vaginal	No
LTBI	24	No	No	No	No	NA	No	NA	spontaneous vaginal	No
TB uninfected	19	Yes	No	No	No	NA	No	NA	caesarean section	No
TB uninfected	17	Yes	No	No	No	NA	No	NA	spontaneous vaginal	No
TB uninfected	29	Yes	No	No	No	NA	No	NA	caesarean section	No
TB uninfected	30	No	No	No	No	NA	No	NA	spontaneous vaginal	No
TB uninfected	18	Yes	No	No	No	NA	No	NA	spontaneous vaginal	No
TB uninfected	24	Yes	No	No	No	NA	No	NA	spontaneous vaginal	No
LTBI	25	Yes	No	No	No	NA	No	NA	spontaneous vaginal	No
TB uninfected	25	Yes	No	No	No	NA	No	NA	spontaneous vaginal	No
TB uninfected	27	Yes	No	No	No	NA	No	NA	spontaneous vaginal	No
TB uninfected	19	Yes	No	No	No	NA	No	NA	spontaneous vaginal	No
TB uninfected	18	Yes	No	No	No	NA	No	NA	spontaneous vaginal	No
TB uninfected	26	No	No	No	No	NA	No	NA	spontaneous vaginal	No
TB uninfected	25	No	Yes	No	No	NA	No	NA	spontaneous vaginal	No
LTBI	20	No	No	No	No	NA	No	NA	spontaneous vaginal	No
LTBI	26	No	No	No	No	NA	No	NA	spontaneous vaginal	No
LTBI	31	No	Yes	No	No	NA	No	NA	spontaneous vaginal	No
TB uninfected	24	No	No	No	No	NA	No	NA	spontaneous vaginal	No
TB uninfected	22	Yes	No	No	No	NA	No	NA	spontaneous vaginal	No
TB uninfected	25	No	No	No	No	NA	No	NA	spontaneous vaginal	No
TB uninfected	18	Yes	No	No	No	NA	No	NA	spontaneous vaginal	No
Previous TB	22	Yes	No	No	No	NA	No	NA	spontaneous vaginal	No
TB uninfected	20	Yes	No	No	No	NA	No	NA	spontaneous vaginal	No
TB uninfected	21	NA	No	No	No	NA	No	NA	spontaneous vaginal	No
TB uninfected	17	Yes	No	No	No	NA	No	NA	spontaneous vaginal	No
LTBI	30	No	No	No	No	NA	No	NA	spontaneous vaginal	No
TB uninfected	25	No	No	No	No	NA	No	NA	spontaneous vaginal	No
TB uninfected	18	Yes	No	No	No	NA	No	NA	caesarean section	No
LTBI	29	No	No	No	No	NA	No	NA	spontaneous vaginal	No
TB uninfected	22	No	No	No	No	NA	No	NA	spontaneous vaginal	No
LTBI	29	Yes	No	No	No	NA	No	NA	spontaneous vaginal	No
LTBI	21	No	No	No	No	NA	No	NA	spontaneous vaginal	No
TB uninfected	27	Yes	No	No	No	NA	No	NA	spontaneous vaginal	No
TB uninfected	30	No	No	No	No	NA	No	NA	spontaneous vaginal	No
TB uninfected	20	Yes	No	No	No	NA	No	NA	spontaneous vaginal	No
TB uninfected	23	Yes	No	No	No	NA	No	NA	caesarean section	No
Previous TB	24	No	No	No	No	NA	No	NA	spontaneous vaginal	No
TB uninfected	20	Yes	No	No	No	NA	No	NA	caesarean section	No
Previous TB	26	No	No	No	No	NA	No	NA	spontaneous vaginal	No
TB uninfected	26	No	No	No	No	NA	No	NA	spontaneous vaginal	No
TB uninfected	25	No	No	No	No	NA	No	NA	spontaneous vaginal	No
LTBI	25	No	No	No	No	NA	No	NA	spontaneous vaginal	No
TB uninfected	30	No	No	No	No	NA	No	NA	spontaneous vaginal	No
LTBI	26	No	No	No	No	NA	No	NA	spontaneous vaginal	No
TB uninfected	37	No	No	No	No	NA	No	NA	spontaneous vaginal	No
LTBI	22	No	No	No	No	NA	No	NA	spontaneous vaginal	No
Previous TB	30	No	No	No	No	NA	No	NA	spontaneous vaginal	No
TB uninfected	22	No	No	No	No	NA	No	NA	spontaneous vaginal	No
TB uninfected	18	Yes	No	No	No	NA	No	NA	spontaneous vaginal	No
LTBI	28	No	No	No	No	NA	No	NA	spontaneous vaginal	No
TB uninfected	24	Yes	No	No	No	NA	No	NA	spontaneous vaginal	No
LTBI	26	Yes	No	No	No	NA	No	NA	caesarean section	No
LTBI	27	No	No	No	No	NA	No	NA	spontaneous vaginal	No
LTBI	25	No	No	No	No	NA	No	NA	spontaneous vaginal	No
LTBI	25	No	No	No	No	NA	No	NA	spontaneous vaginal	No
Current TB	25	No	No	No	No	NA	No	NA	spontaneous vaginal	No
LTBI	20	Yes	No	No	No	NA	No	NA	spontaneous vaginal	No
LTBI	28	No	No	No	No	NA	No	NA	spontaneous vaginal	No
LTBI	26	No	No	No	No	NA	No	NA	spontaneous vaginal	No
TB uninfected	25	No	No	No	No	NA	No	NA	spontaneous vaginal	No
TB uninfected	25	No	No	No	No	NA	No	NA	spontaneous vaginal	No
TB uninfected	23	No	No	No	No	NA	No	NA	spontaneous vaginal	No
TB uninfected	21	Yes	No	No	No	NA	No	NA	NA	No
TB uninfected	37	No	No	No	No	NA	No	NA	spontaneous vaginal	No
LTBI	27	No	No	No	No	NA	No	NA	caesarean section	No
LTBI	32	No	No	No	No	NA	No	NA	spontaneous vaginal	No
TB uninfected	24	NA	No	No	No	NA	No	NA	spontaneous vaginal	No
TB uninfected	20	Yes	No	No	No	NA	No	NA	caesarean section	No
Previous TB	19	No	No	No	No	NA	No	NA	spontaneous vaginal	No
LTBI	26	No	No	No	No	NA	No	NA	spontaneous vaginal	No
TB uninfected	25	No	No	No	No	NA	No	NA	spontaneous vaginal	No
TB uninfected	22	Yes	No	No	No	NA	No	NA	spontaneous vaginal	No
TB uninfected	25	No	No	No	No	NA	No	NA	spontaneous vaginal	No
LTBI	28	No	No	No	No	NA	No	NA	spontaneous vaginal	No
TB uninfected	19	Yes	No	No	No	NA	No	NA	spontaneous vaginal	No
TB uninfected	23	No	No	No	No	NA	No	NA	spontaneous vaginal	No
LTBI	23	No	No	No	No	NA	No	NA	spontaneous vaginal	No
LTBI	27	Yes	No	No	No	NA	No	NA	spontaneous vaginal	No
LTBI	30	No	No	No	No	NA	No	NA	spontaneous vaginal	No
LTBI	21	Yes	No	No	No	NA	No	NA	spontaneous vaginal	No
LTBI	28	Yes	No	No	No	NA	No	NA	instrumental	No
LTBI	26	No	No	No	No	NA	No	NA	spontaneous vaginal	No
Previous TB	21	Yes	No	No	No	NA	No	NA	spontaneous vaginal	No
LTBI	27	No	No	No	No	NA	No	NA	spontaneous vaginal	No
TB uninfected	22	Yes	No	No	No	NA	No	NA	spontaneous vaginal	No
LTBI	26	No	No	No	No	NA	No	NA	spontaneous vaginal	No
LTBI	28	No	No	No	No	NA	No	NA	spontaneous vaginal	No
Previous TB	25	Yes	No	No	No	NA	No	NA	caesarean section	No
TB uninfected	31	No	No	No	No	NA	No	NA	NA	No
TB uninfected	23	No	No	No	No	NA	No	NA	spontaneous vaginal	No
TB uninfected	24	No	No	No	No	NA	No	NA	spontaneous vaginal	No
TB uninfected	25	No	No	No	No	NA	No	NA	spontaneous vaginal	No
LTBI	22	No	No	No	No	NA	No	NA	spontaneous vaginal	No
LTBI	26	No	No	No	No	NA	No	NA	spontaneous vaginal	No
TB uninfected	20	Yes	No	No	No	NA	No	NA	caesarean section	No
TB uninfected	26	Yes	No	No	No	NA	No	NA	spontaneous vaginal	No
LTBI	24	No	No	No	No	NA	No	NA	spontaneous vaginal	No
LTBI	22	Yes	No	No	No	NA	No	NA	spontaneous vaginal	No
TB uninfected	30	No	No	No	No	NA	No	NA	spontaneous vaginal	No
LTBI	NA	No	No	No	No	NA	No	NA	spontaneous vaginal	No
LTBI	24	Yes	No	No	No	NA	No	NA	caesarean section	No
TB uninfected	26	No	No	No	No	NA	No	NA	spontaneous vaginal	No
LTBI	24	No	No	No	No	NA	No	NA	spontaneous vaginal	No
LTBI	21	Yes	No	No	No	NA	No	NA	caesarean section	No
LTBI	30	No	No	No	No	NA	No	NA	spontaneous vaginal	No
TB uninfected	34	No	No	No	No	NA	No	NA	spontaneous vaginal	No
TB uninfected	27	No	No	No	No	NA	No	NA	spontaneous vaginal	No
TB uninfected	28	No	No	No	No	NA	No	NA	spontaneous vaginal	No
LTBI	35	No	No	No	No	NA	No	NA	spontaneous vaginal	No
LTBI	26	No	No	No	No	NA	No	NA	spontaneous vaginal	No
TB uninfected	25	NA	No	No	No	NA	No	NA	spontaneous vaginal	No
TB uninfected	22	No	No	No	No	NA	No	NA	spontaneous vaginal	No
LTBI	25	Yes	No	No	No	NA	No	NA	spontaneous vaginal	No
TB uninfected	22	No	No	No	No	NA	No	NA	spontaneous vaginal	No
TB uninfected	30	No	No	No	No	NA	No	NA	spontaneous vaginal	No
TB uninfected	21	No	No	No	No	NA	No	NA	spontaneous vaginal	No
TB uninfected	20	No	No	No	No	NA	No	NA	spontaneous vaginal	No
TB uninfected	21	No	No	No	No	NA	No	NA	spontaneous vaginal	No
LTBI	28	No	No	No	No	NA	No	NA	spontaneous vaginal	No
TB uninfected	24	No	No	No	No	NA	No	NA	spontaneous vaginal	No
TB uninfected	24	No	No	No	No	NA	No	NA	spontaneous vaginal	No
TB uninfected	28	No	No	No	No	NA	No	NA	spontaneous vaginal	No
TB uninfected	17	Yes	No	No	No	NA	No	NA	caesarean section	No
LTBI	25	Yes	No	No	No	NA	No	NA	spontaneous vaginal	No
TB uninfected	25	No	No	No	No	NA	No	NA	spontaneous vaginal	No
LTBI	27	No	No	No	No	NA	No	NA	spontaneous vaginal	No
TB uninfected	22	Yes	No	No	No	NA	No	NA	spontaneous vaginal	No
TB uninfected	22	No	No	No	No	NA	No	NA	spontaneous vaginal	No
TB uninfected	23	No	No	No	No	NA	No	NA	spontaneous vaginal	No
TB uninfected	25	No	No	No	No	NA	No	NA	spontaneous vaginal	No
LTBI	28	No	No	No	No	NA	No	NA	spontaneous vaginal	No
TB uninfected	23	No	No	No	No	NA	No	NA	spontaneous vaginal	No
TB uninfected	24	No	No	No	No	NA	No	NA	spontaneous vaginal	No
Previous TB	25	Yes	No	No	No	NA	No	NA	spontaneous vaginal	No
TB uninfected	20	Yes	No	No	No	NA	No	NA	spontaneous vaginal	No
TB uninfected	25	No	No	No	No	NA	No	NA	spontaneous vaginal	No
LTBI	27	No	No	No	No	NA	No	NA	spontaneous vaginal	No
TB uninfected	30	No	No	No	No	NA	No	NA	spontaneous vaginal	No
LTBI	25	No	No	No	No	NA	No	NA	spontaneous vaginal	No
TB uninfected	28	No	No	No	No	NA	No	NA	spontaneous vaginal	No
TB uninfected	22	Yes	No	No	No	NA	No	NA	spontaneous vaginal	No
TB uninfected	26	No	No	No	No	NA	No	NA	spontaneous vaginal	No
LTBI	28	No	No	No	No	NA	No	NA	spontaneous vaginal	No
TB uninfected	20	No	No	No	No	NA	No	NA	spontaneous vaginal	No
TB uninfected	24	Yes	No	No	No	NA	No	NA	spontaneous vaginal	No
TB uninfected	27	No	No	No	No	NA	No	NA	spontaneous vaginal	No
LTBI	19	Yes	No	No	No	NA	No	NA	spontaneous vaginal	No
TB uninfected	28	No	No	No	No	NA	No	NA	spontaneous vaginal	No
TB uninfected	26	No	No	No	No	NA	No	NA	spontaneous vaginal	No
TB uninfected	28	No	No	No	No	NA	No	NA	spontaneous vaginal	No
TB uninfected	23	No	No	No	No	NA	No	NA	spontaneous vaginal	No
TB uninfected	18	Yes	No	No	No	NA	No	NA	spontaneous vaginal	No
LTBI	27	No	No	No	No	NA	No	NA	caesarean section	No
TB uninfected	20	Yes	No	No	No	NA	No	NA	spontaneous vaginal	No
TB uninfected	25	Yes	No	No	No	NA	No	NA	caesarean section	No
TB uninfected	20	Yes	No	No	No	NA	No	NA	spontaneous vaginal	No
LTBI	25	No	No	No	No	NA	No	NA	spontaneous vaginal	No
TB uninfected	24	No	No	No	No	NA	No	NA	spontaneous vaginal	No
TB uninfected	25	No	No	No	No	NA	No	NA	spontaneous vaginal	No
TB uninfected	25	No	No	No	No	NA	No	NA	spontaneous vaginal	No
LTBI	23	No	No	No	No	NA	No	NA	instrumental	No
LTBI	18	Yes	No	No	No	NA	No	NA	spontaneous vaginal	No
LTBI	18	Yes	No	No	No	NA	No	NA	spontaneous vaginal	No
LTBI	22	No	No	No	No	NA	No	NA	spontaneous vaginal	No
LTBI	29	No	No	No	No	NA	No	NA	spontaneous vaginal	No
TB uninfected	18	Yes	No	No	No	NA	No	NA	spontaneous vaginal	No
TB uninfected	22	No	No	No	No	NA	No	NA	spontaneous vaginal	No
LTBI	20	Yes	No	No	No	NA	No	NA	caesarean section	No
TB uninfected	20	Yes	No	No	No	NA	No	NA	spontaneous vaginal	No
TB uninfected	23	No	No	No	No	NA	No	NA	spontaneous vaginal	No
LTBI	30	No	No	No	No	NA	No	NA	spontaneous vaginal	No
LTBI	18	Yes	No	No	No	NA	No	NA	spontaneous vaginal	No
TB uninfected	18	No	No	No	No	NA	No	NA	spontaneous vaginal	No
TB uninfected	20	No	No	No	No	NA	No	NA	spontaneous vaginal	No
Previous TB	20	No	No	No	No	NA	No	NA	spontaneous vaginal	No
LTBI	25	No	No	No	No	NA	No	NA	spontaneous vaginal	No
LTBI	28	No	No	No	No	NA	No	NA	spontaneous vaginal	No
LTBI	28	No	No	No	No	NA	No	NA	spontaneous vaginal	No
TB uninfected	18	Yes	No	No	No	NA	No	NA	spontaneous vaginal	No
LTBI	24	No	No	No	No	NA	No	NA	spontaneous vaginal	No
LTBI	21	Yes	No	No	No	NA	No	NA	instrumental	No
TB uninfected	25	No	No	No	No	NA	No	NA	spontaneous vaginal	No
TB uninfected	19	No	No	No	No	NA	No	NA	spontaneous vaginal	No
TB uninfected	20	No	No	No	No	NA	No	NA	spontaneous vaginal	No
TB uninfected	24	No	No	No	No	NA	No	NA	spontaneous vaginal	No
LTBI	30	No	No	No	No	NA	No	NA	spontaneous vaginal	No
TB uninfected	23	Yes	No	No	No	NA	No	NA	spontaneous vaginal	No
LTBI	23	No	No	No	No	NA	No	NA	spontaneous vaginal	No
TB uninfected	34	No	No	No	No	NA	No	NA	spontaneous vaginal	No
Previous TB	20	No	No	No	No	NA	No	NA	spontaneous vaginal	No
LTBI	25	No	No	No	No	NA	No	NA	spontaneous vaginal	No
TB uninfected	28	No	No	No	No	NA	No	NA	spontaneous vaginal	No
LTBI	35	No	No	No	No	NA	No	NA	spontaneous vaginal	No
Previous TB	20	Yes	No	No	No	NA	No	NA	spontaneous vaginal	No
LTBI	21	No	No	No	No	NA	No	NA	spontaneous vaginal	No
TB uninfected	25	Yes	No	No	No	NA	No	NA	spontaneous vaginal	No
TB uninfected	20	Yes	No	No	No	NA	No	NA	spontaneous vaginal	No
TB uninfected	30	No	No	No	No	NA	No	NA	spontaneous vaginal	No
LTBI	28	No	No	No	No	NA	No	NA	spontaneous vaginal	No
TB uninfected	22	Yes	No	No	No	NA	No	NA	spontaneous vaginal	No
TB uninfected	27	No	No	No	No	NA	No	NA	spontaneous vaginal	No
LTBI	20	No	No	No	No	NA	No	NA	spontaneous vaginal	No
TB uninfected	27	No	No	No	No	NA	No	NA	spontaneous vaginal	No
TB uninfected	19	Yes	No	No	No	NA	No	NA	spontaneous vaginal	No
LTBI	27	No	No	No	No	NA	No	NA	spontaneous vaginal	No
LTBI	19	Yes	No	No	No	NA	No	NA	spontaneous vaginal	No
TB uninfected	25	Yes	No	No	No	NA	No	NA	spontaneous vaginal	No
TB uninfected	25	No	No	No	No	NA	No	NA	spontaneous vaginal	No
TB uninfected	24	No	No	No	No	NA	No	NA	spontaneous vaginal	No
LTBI	39	No	No	No	No	NA	No	NA	spontaneous vaginal	No
LTBI	28	No	No	No	No	NA	No	NA	spontaneous vaginal	No
LTBI	36	No	No	No	No	NA	No	NA	spontaneous vaginal	No
TB uninfected	31	No	No	No	No	NA	No	NA	spontaneous vaginal	No
LTBI	30	No	No	No	No	NA	No	NA	spontaneous vaginal	No
TB uninfected	25	No	No	No	No	NA	No	NA	spontaneous vaginal	No
LTBI	27	No	No	No	No	NA	No	NA	spontaneous vaginal	No
TB uninfected	24	No	No	No	No	NA	No	NA	caesarean section	No
TB uninfected	18	Yes	No	No	No	NA	No	NA	spontaneous vaginal	No
LTBI	28	No	No	No	No	NA	No	NA	spontaneous vaginal	No
Previous TB	25	No	No	No	No	NA	No	NA	spontaneous vaginal	No
LTBI	25	Yes	No	No	No	NA	No	NA	spontaneous vaginal	No
Previous TB	20	No	No	No	No	NA	No	NA	spontaneous vaginal	No
TB uninfected	28	No	No	No	No	NA	No	NA	spontaneous vaginal	No
LTBI	27	No	No	No	No	NA	No	NA	spontaneous vaginal	No
TB uninfected	25	No	No	No	No	NA	No	NA	spontaneous vaginal	No
TB uninfected	26	No	No	No	No	NA	No	NA	spontaneous vaginal	No
TB uninfected	20	Yes	No	No	No	NA	No	NA	spontaneous vaginal	No
LTBI	28	No	No	No	No	NA	No	NA	spontaneous vaginal	No
TB uninfected	23	Yes	No	No	No	NA	No	NA	spontaneous vaginal	No
TB uninfected	21	No	No	No	No	NA	No	NA	spontaneous vaginal	No
LTBI	26	No	No	No	No	NA	No	NA	spontaneous vaginal	No
LTBI	21	No	No	No	No	NA	No	NA	spontaneous vaginal	No
TB uninfected	29	Yes	No	No	No	NA	No	NA	spontaneous vaginal	No
Previous TB	22	No	No	No	No	NA	No	NA	spontaneous vaginal	No
LTBI	30	No	No	No	No	NA	No	NA	spontaneous vaginal	No
TB uninfected	20	Yes	No	No	No	NA	No	NA	spontaneous vaginal	No
TB uninfected	32	Yes	No	No	No	NA	No	NA	spontaneous vaginal	No
TB uninfected	22	Yes	No	No	No	NA	No	NA	spontaneous vaginal	No
LTBI	20	Yes	No	No	No	NA	No	NA	spontaneous vaginal	No
TB uninfected	25	No	No	No	No	NA	No	NA	spontaneous vaginal	No
LTBI	25	Yes	No	No	No	NA	No	NA	spontaneous vaginal	No
TB uninfected	20	Yes	No	No	No	NA	No	NA	spontaneous vaginal	No
TB uninfected	28	No	No	No	No	NA	No	NA	spontaneous vaginal	No
TB uninfected	23	No	No	No	No	NA	No	NA	spontaneous vaginal	No
TB uninfected	25	No	No	No	No	NA	No	NA	spontaneous vaginal	No
LTBI	30	No	No	No	No	NA	No	NA	spontaneous vaginal	No
TB uninfected	25	Yes	No	No	No	NA	No	NA	spontaneous vaginal	No
LTBI	25	No	No	No	No	NA	No	NA	spontaneous vaginal	No
TB uninfected	25	No	No	No	No	NA	No	NA	spontaneous vaginal	No
LTBI	24	Yes	No	No	No	NA	No	NA	spontaneous vaginal	No
LTBI	29	No	No	No	No	NA	No	NA	spontaneous vaginal	No
TB uninfected	20	Yes	No	No	No	NA	No	NA	spontaneous vaginal	No
TB uninfected	18	Yes	No	No	No	NA	No	NA	spontaneous vaginal	No
Previous TB	20	No	No	No	No	NA	No	NA	spontaneous vaginal	No
TB uninfected	19	Yes	No	No	No	NA	No	NA	spontaneous vaginal	No
LTBI	21	Yes	No	No	No	NA	No	NA	spontaneous vaginal	No
TB uninfected	20	No	No	No	No	NA	No	NA	spontaneous vaginal	No
TB uninfected	28	No	No	No	No	NA	No	NA	spontaneous vaginal	No
TB uninfected	25	No	No	No	No	NA	No	NA	caesarean section	No
TB uninfected	22	Yes	No	No	No	NA	No	NA	spontaneous vaginal	No
TB uninfected	25	Yes	No	No	No	NA	No	NA	spontaneous vaginal	No
TB uninfected	20	Yes	No	No	No	NA	No	NA	spontaneous vaginal	No
TB uninfected	25	No	No	No	No	NA	No	NA	caesarean section	No
TB uninfected	16	Yes	No	No	No	NA	No	NA	spontaneous vaginal	No
LTBI	20	No	No	No	No	NA	No	NA	spontaneous vaginal	No
LTBI	28	No	No	No	No	NA	No	NA	spontaneous vaginal	No
TB uninfected	25	No	No	No	No	NA	No	NA	spontaneous vaginal	No
TB uninfected	22	No	No	No	No	NA	No	NA	spontaneous vaginal	No
TB uninfected	27	No	No	No	No	NA	No	NA	caesarean section	No
TB uninfected	30	No	No	No	No	NA	No	NA	spontaneous vaginal	No
TB uninfected	27	No	No	No	No	NA	No	NA	spontaneous vaginal	No
TB uninfected	20	No	No	No	No	NA	No	NA	spontaneous vaginal	No
TB uninfected	20	Yes	No	No	No	NA	No	NA	spontaneous vaginal	No
TB uninfected	20	No	No	No	No	NA	No	NA	spontaneous vaginal	No
TB uninfected	21	No	No	No	No	NA	No	NA	spontaneous vaginal	No
TB uninfected	20	No	No	No	No	NA	No	NA	spontaneous vaginal	No
TB uninfected	27	No	No	No	No	NA	No	NA	spontaneous vaginal	No
LTBI	19	Yes	No	No	No	NA	No	NA	spontaneous vaginal	No
LTBI	38	No	No	No	No	NA	No	NA	spontaneous vaginal	No
LTBI	21	Yes	No	No	No	NA	No	NA	spontaneous vaginal	No
Previous TB	26	No	No	No	No	NA	No	NA	spontaneous vaginal	No
LTBI	25	No	No	No	No	NA	No	NA	spontaneous vaginal	No
LTBI	21	No	No	No	No	NA	No	NA	instrumental	No
TB uninfected	22	No	No	No	No	NA	No	NA	spontaneous vaginal	No
TB uninfected	20	No	No	No	No	NA	No	NA	spontaneous vaginal	No
TB uninfected	19	Yes	No	No	No	NA	No	NA	spontaneous vaginal	No
LTBI	30	No	No	No	No	NA	No	NA	spontaneous vaginal	No
Previous TB	30	No	No	No	No	NA	No	NA	spontaneous vaginal	No
LTBI	22	No	No	No	No	NA	No	NA	spontaneous vaginal	No
TB uninfected	25	No	No	No	No	NA	No	NA	caesarean section	No
TB uninfected	20	Yes	No	No	No	NA	No	NA	spontaneous vaginal	No
TB uninfected	18	No	No	No	No	NA	No	NA	spontaneous vaginal	No
TB uninfected	23	Yes	No	No	No	NA	No	NA	spontaneous vaginal	No
TB uninfected	19	No	No	No	No	NA	No	NA	spontaneous vaginal	No
TB uninfected	20	No	No	No	No	NA	No	NA	spontaneous vaginal	No
TB uninfected	28	No	No	No	No	NA	No	NA	spontaneous vaginal	No
TB uninfected	17	Yes	No	No	No	NA	No	NA	spontaneous vaginal	No
TB uninfected	24	Yes	No	No	No	NA	No	NA	spontaneous vaginal	No
TB uninfected	20	Yes	No	No	No	NA	No	NA	spontaneous vaginal	No
LTBI	22	Yes	No	No	No	NA	No	NA	spontaneous vaginal	No
LTBI	22	No	No	No	No	NA	No	NA	spontaneous vaginal	No
TB uninfected	28	No	No	No	No	NA	No	NA	spontaneous vaginal	No
TB uninfected	22	No	No	No	No	NA	No	NA	spontaneous vaginal	No
TB uninfected	18	No	No	No	No	NA	No	NA	spontaneous vaginal	No
TB uninfected	20	No	No	No	No	NA	No	NA	spontaneous vaginal	No
TB uninfected	20	No	No	No	No	NA	No	NA	spontaneous vaginal	No
LTBI	30	No	No	No	No	NA	No	NA	spontaneous vaginal	No
TB uninfected	18	Yes	No	No	No	NA	No	NA	NA	No
TB uninfected	23	Yes	No	No	No	NA	No	NA	caesarean section	No
TB uninfected	24	No	No	No	No	NA	No	NA	spontaneous vaginal	No
TB uninfected	22	Yes	No	No	No	NA	No	NA	spontaneous vaginal	No
LTBI	25	No	No	No	No	NA	No	NA	spontaneous vaginal	No
LTBI	18	Yes	No	No	No	NA	No	NA	spontaneous vaginal	No
TB uninfected	25	No	No	No	No	NA	No	NA	spontaneous vaginal	No
Previous TB	32	No	No	No	No	NA	No	NA	spontaneous vaginal	No
TB uninfected	20	No	No	No	No	NA	No	NA	spontaneous vaginal	No
TB uninfected	20	No	No	No	No	NA	No	NA	spontaneous vaginal	No
TB uninfected	20	Yes	No	No	No	NA	No	NA	spontaneous vaginal	No
TB uninfected	22	Yes	No	No	No	NA	No	NA	spontaneous vaginal	No
TB uninfected	22	No	No	No	No	NA	No	NA	spontaneous vaginal	No
TB uninfected	23	No	No	No	No	NA	No	NA	spontaneous vaginal	No
LTBI	28	No	No	No	No	NA	No	NA	spontaneous vaginal	No
TB uninfected	24	No	No	No	No	NA	No	NA	spontaneous vaginal	No
TB uninfected	25	Yes	No	No	No	NA	No	NA	spontaneous vaginal	No
LTBI	20	No	No	No	No	NA	No	NA	spontaneous vaginal	No
TB uninfected	32	No	No	No	No	NA	No	NA	spontaneous vaginal	No
LTBI	25	No	No	No	No	NA	No	NA	spontaneous vaginal	No
TB uninfected	27	No	No	No	No	NA	No	NA	spontaneous vaginal	No
LTBI	30	No	No	No	No	NA	No	NA	spontaneous vaginal	No
TB uninfected	22	No	No	No	No	NA	No	NA	spontaneous vaginal	No
LTBI	23	No	No	No	No	NA	No	NA	spontaneous vaginal	No
LTBI	22	No	No	No	No	NA	No	NA	spontaneous vaginal	No
TB uninfected	28	No	No	No	No	NA	No	NA	spontaneous vaginal	No
TB uninfected	17	Yes	No	No	No	NA	No	NA	spontaneous vaginal	No
TB uninfected	28	No	No	No	No	NA	No	NA	spontaneous vaginal	No
TB uninfected	25	Yes	No	No	No	NA	No	NA	spontaneous vaginal	No
LTBI	25	Yes	No	No	No	NA	No	NA	caesarean section	No
TB uninfected	21	No	No	No	No	NA	No	NA	caesarean section	No
LTBI	23	No	No	No	No	NA	No	NA	caesarean section	No
TB uninfected	23	No	No	No	No	NA	No	NA	spontaneous vaginal	No
TB uninfected	24	Yes	No	No	No	NA	No	NA	spontaneous vaginal	No
LTBI	25	Yes	No	No	No	NA	No	NA	spontaneous vaginal	No
TB uninfected	23	No	No	No	No	NA	No	NA	caesarean section	No
TB uninfected	21	Yes	No	No	No	NA	No	NA	spontaneous vaginal	No
LTBI	20	Yes	No	No	No	NA	No	NA	spontaneous vaginal	No
LTBI	40	No	No	No	No	NA	No	NA	spontaneous vaginal	No
LTBI	22	No	No	No	No	NA	No	NA	spontaneous vaginal	No
LTBI	28	No	No	No	No	NA	No	NA	spontaneous vaginal	No
TB uninfected	23	Yes	No	No	No	NA	No	NA	spontaneous vaginal	No
TB uninfected	20	No	No	No	No	NA	No	NA	spontaneous vaginal	No
LTBI	28	No	No	No	No	NA	No	NA	spontaneous vaginal	No
LTBI	22	No	No	No	No	NA	No	NA	spontaneous vaginal	No
TB uninfected	30	No	No	No	No	NA	No	NA	NA	No
LTBI	40	No	No	No	No	NA	No	NA	spontaneous vaginal	No
TB uninfected	24	Yes	No	No	No	NA	No	NA	spontaneous vaginal	No
TB uninfected	24	No	No	No	No	NA	No	NA	spontaneous vaginal	No
LTBI	20	No	No	No	No	NA	No	NA	spontaneous vaginal	No
TB uninfected	28	No	No	No	No	NA	No	NA	spontaneous vaginal	No
LTBI	28	No	No	No	No	NA	No	NA	spontaneous vaginal	No
TB uninfected	30	No	No	No	No	NA	No	NA	spontaneous vaginal	No
LTBI	30	No	No	No	No	NA	No	NA	spontaneous vaginal	No
TB uninfected	24	Yes	No	No	No	NA	No	NA	spontaneous vaginal	No
TB uninfected	24	No	No	No	No	NA	No	NA	spontaneous vaginal	No
LTBI	24	Yes	No	No	No	NA	No	NA	spontaneous vaginal	No
Previous TB	26	No	No	No	No	NA	No	NA	spontaneous vaginal	No
TB uninfected	25	Yes	No	No	No	NA	No	NA	spontaneous vaginal	No
LTBI	28	No	No	No	No	NA	No	NA	spontaneous vaginal	No
LTBI	26	No	No	No	No	NA	No	NA	spontaneous vaginal	No
TB uninfected	25	No	No	No	No	NA	No	NA	spontaneous vaginal	No
TB uninfected	22	No	No	No	No	NA	No	NA	spontaneous vaginal	No
TB uninfected	20	Yes	No	No	No	NA	No	NA	spontaneous vaginal	No
LTBI	25	No	No	No	No	NA	No	NA	spontaneous vaginal	No
TB uninfected	24	Yes	No	No	No	NA	No	NA	spontaneous vaginal	No
LTBI	30	No	No	No	No	NA	No	NA	spontaneous vaginal	No
TB uninfected	23	Yes	No	No	No	NA	No	NA	spontaneous vaginal	No
TB uninfected	25	No	No	No	No	NA	No	NA	spontaneous vaginal	No
TB uninfected	20	Yes	No	No	No	NA	No	NA	spontaneous vaginal	No
TB uninfected	29	No	No	No	No	NA	No	NA	spontaneous vaginal	No
LTBI	19	No	No	No	No	NA	No	NA	spontaneous vaginal	No
TB uninfected	26	No	No	No	No	NA	No	NA	spontaneous vaginal	No
TB uninfected	20	Yes	No	No	No	NA	No	NA	spontaneous vaginal	No
LTBI	19	No	No	No	No	NA	No	NA	spontaneous vaginal	No
TB uninfected	22	No	No	No	No	NA	No	NA	spontaneous vaginal	No
TB uninfected	23	Yes	No	No	No	NA	No	NA	spontaneous vaginal	No
LTBI	27	No	No	No	No	NA	No	NA	spontaneous vaginal	No
LTBI	28	Yes	No	No	No	NA	No	NA	spontaneous vaginal	No
TB uninfected	30	No	No	No	No	NA	No	NA	spontaneous vaginal	No
LTBI	25	Yes	No	No	No	NA	No	NA	spontaneous vaginal	No
LTBI	22	Yes	No	No	No	NA	No	NA	spontaneous vaginal	No
TB uninfected	21	Yes	No	No	No	NA	No	NA	spontaneous vaginal	No
TB uninfected	28	No	No	No	No	NA	No	NA	spontaneous vaginal	No
TB uninfected	20	Yes	No	No	No	NA	No	NA	spontaneous vaginal	No
LTBI	25	No	No	No	No	NA	No	NA	spontaneous vaginal	No
LTBI	31	No	No	No	No	NA	No	NA	spontaneous vaginal	No
TB uninfected	21	No	No	No	No	NA	No	NA	spontaneous vaginal	No
TB uninfected	21	Yes	No	No	No	NA	No	NA	spontaneous vaginal	No
LTBI	27	No	No	No	No	NA	No	NA	NA	No
TB uninfected	24	No	No	No	No	NA	No	NA	spontaneous vaginal	No
LTBI	23	No	No	No	No	NA	No	NA	spontaneous vaginal	No
LTBI	30	No	No	No	No	NA	No	NA	spontaneous vaginal	No
TB uninfected	25	Yes	No	No	No	NA	No	NA	spontaneous vaginal	No
TB uninfected	28	No	No	No	No	NA	No	NA	spontaneous vaginal	No
TB uninfected	27	Yes	No	No	No	NA	No	NA	spontaneous vaginal	No
LTBI	21	No	No	No	No	NA	No	NA	spontaneous vaginal	No
TB uninfected	25	No	No	No	No	NA	No	NA	spontaneous vaginal	No
TB uninfected	27	No	No	No	No	NA	No	NA	spontaneous vaginal	No
TB uninfected	26	No	No	No	No	NA	No	NA	caesarean section	No
LTBI	22	No	No	No	No	NA	No	NA	spontaneous vaginal	No
LTBI	30	No	No	No	No	NA	No	NA	spontaneous vaginal	No
LTBI	28	No	No	No	No	NA	No	NA	spontaneous vaginal	No
LTBI	20	Yes	No	No	No	NA	No	NA	spontaneous vaginal	No
LTBI	31	No	No	No	No	NA	No	NA	spontaneous vaginal	No
TB uninfected	24	No	No	No	No	NA	No	NA	spontaneous vaginal	No
TB uninfected	25	No	No	No	No	NA	No	NA	spontaneous vaginal	No
TB uninfected	22	No	No	No	No	NA	No	NA	spontaneous vaginal	No
TB uninfected	27	No	No	No	No	NA	No	NA	spontaneous vaginal	No
LTBI	19	No	No	No	No	NA	No	NA	spontaneous vaginal	No
LTBI	20	Yes	No	No	No	NA	No	NA	spontaneous vaginal	No
TB uninfected	22	Yes	No	No	No	NA	No	NA	spontaneous vaginal	No
TB uninfected	23	No	No	No	No	NA	No	NA	spontaneous vaginal	No
TB uninfected	23	No	No	No	No	NA	No	NA	spontaneous vaginal	No
TB uninfected	28	No	No	No	No	NA	No	NA	spontaneous vaginal	No
TB uninfected	21	No	No	No	No	NA	No	NA	spontaneous vaginal	No
LTBI	28	No	No	No	No	NA	No	NA	spontaneous vaginal	No
LTBI	30	No	No	No	No	NA	No	NA	spontaneous vaginal	No
TB uninfected	27	No	No	No	No	NA	No	NA	spontaneous vaginal	No
TB uninfected	24	No	No	No	No	NA	No	NA	spontaneous vaginal	No
LTBI	25	No	No	No	No	NA	No	NA	spontaneous vaginal	No
TB uninfected	20	No	No	No	No	NA	No	NA	spontaneous vaginal	No
TB uninfected	20	No	No	No	No	NA	No	NA	spontaneous vaginal	No
Previous TB	21	Yes	No	No	No	NA	No	NA	spontaneous vaginal	No
TB uninfected	29	No	No	No	No	NA	No	NA	spontaneous vaginal	No
LTBI	25	Yes	No	No	No	NA	No	NA	spontaneous vaginal	No
TB uninfected	21	Yes	No	No	No	NA	No	NA	spontaneous vaginal	No
TB uninfected	25	Yes	No	No	No	NA	No	NA	spontaneous vaginal	No
Previous TB	27	Yes	No	No	No	NA	No	NA	spontaneous vaginal	No
TB uninfected	13	Yes	No	No	No	NA	No	NA	spontaneous vaginal	No
LTBI	27	No	No	No	No	NA	No	NA	spontaneous vaginal	No
LTBI	22	Yes	No	No	No	NA	No	NA	spontaneous vaginal	No
LTBI	23	No	No	No	No	NA	No	NA	spontaneous vaginal	No
TB uninfected	28	Yes	Yes	No	No	NA	No	NA	spontaneous vaginal	No
TB uninfected	14	Yes	No	No	No	NA	No	NA	spontaneous vaginal	No
TB uninfected	22	Yes	No	No	No	NA	No	NA	spontaneous vaginal	No
TB uninfected	20	Yes	No	No	No	NA	No	NA	spontaneous vaginal	No
TB uninfected	23	No	No	No	No	NA	No	NA	caesarean section	No
LTBI	35	No	No	No	No	NA	No	NA	spontaneous vaginal	No
LTBI	26	No	No	No	No	NA	No	NA	spontaneous vaginal	No
TB uninfected	27	No	No	No	No	NA	No	NA	spontaneous vaginal	No
TB uninfected	26	Yes	No	No	No	NA	No	NA	spontaneous vaginal	No
TB uninfected	25	Yes	No	No	No	NA	No	NA	spontaneous vaginal	No
TB uninfected	24	No	No	No	No	NA	No	NA	spontaneous vaginal	No
TB uninfected	20	Yes	No	No	No	NA	No	NA	spontaneous vaginal	No
TB uninfected	23	Yes	No	No	No	NA	No	NA	spontaneous vaginal	No
LTBI	22	Yes	No	No	No	NA	No	NA	spontaneous vaginal	No
TB uninfected	27	No	No	No	No	NA	No	NA	instrumental	No
TB uninfected	26	Yes	No	No	No	NA	No	NA	spontaneous vaginal	No
TB uninfected	36	No	No	No	No	NA	No	NA	spontaneous vaginal	No
LTBI	30	No	No	No	No	NA	No	NA	spontaneous vaginal	No
LTBI	27	No	No	No	No	NA	No	NA	spontaneous vaginal	No
TB uninfected	24	No	No	No	No	NA	No	NA	spontaneous vaginal	No
LTBI	30	No	No	No	No	NA	No	NA	spontaneous vaginal	No
LTBI	25	Yes	No	No	No	NA	No	NA	spontaneous vaginal	No
LTBI	24	No	No	No	No	NA	No	NA	spontaneous vaginal	No
TB uninfected	28	No	No	No	No	NA	No	NA	spontaneous vaginal	No
TB uninfected	28	No	No	No	No	NA	No	NA	spontaneous vaginal	No
TB uninfected	19	Yes	No	No	No	NA	No	NA	spontaneous vaginal	No
TB uninfected	24	No	No	No	No	NA	No	NA	spontaneous vaginal	No
LTBI	23	Yes	No	No	No	NA	No	NA	spontaneous vaginal	No
TB uninfected	24	No	No	No	No	NA	No	NA	spontaneous vaginal	No
TB uninfected	19	Yes	No	No	No	NA	No	NA	spontaneous vaginal	No
TB uninfected	24	No	No	No	No	NA	No	NA	spontaneous vaginal	No
TB uninfected	20	No	No	No	No	NA	No	NA	spontaneous vaginal	No
LTBI	22	Yes	No	No	No	NA	No	NA	spontaneous vaginal	No
LTBI	22	Yes	No	No	No	NA	No	NA	spontaneous vaginal	No
LTBI	35	No	No	No	No	NA	No	NA	spontaneous vaginal	No
LTBI	26	No	No	No	No	NA	No	NA	spontaneous vaginal	No
TB uninfected	22	Yes	No	No	No	NA	No	NA	spontaneous vaginal	No
TB uninfected	26	No	No	No	No	NA	No	NA	spontaneous vaginal	No
TB uninfected	20	Yes	No	No	No	NA	No	NA	spontaneous vaginal	No
LTBI	27	Yes	No	No	No	NA	No	NA	caesarean section	No
TB uninfected	27	Yes	No	No	No	NA	No	NA	spontaneous vaginal	No
LTBI	25	No	No	No	No	NA	No	NA	spontaneous vaginal	No
TB uninfected	24	No	No	No	No	NA	No	NA	spontaneous vaginal	No
LTBI	33	No	No	No	No	NA	No	NA	spontaneous vaginal	No
TB uninfected	30	No	No	No	No	NA	No	NA	spontaneous vaginal	No
TB uninfected	20	No	No	No	No	NA	No	NA	spontaneous vaginal	No
TB uninfected	30	No	No	No	No	NA	No	NA	spontaneous vaginal	No
TB uninfected	20	Yes	No	No	No	NA	No	NA	spontaneous vaginal	No
LTBI	28	Yes	No	No	No	NA	No	NA	spontaneous vaginal	No
LTBI	36	No	No	No	No	NA	No	NA	caesarean section	No
Previous TB	25	Yes	No	No	No	NA	No	NA	instrumental	No
TB uninfected	22	Yes	No	No	No	NA	No	NA	spontaneous vaginal	No
LTBI	23	No	No	No	No	NA	No	NA	spontaneous vaginal	No
TB uninfected	20	No	No	No	No	NA	No	NA	spontaneous vaginal	No
LTBI	26	Yes	No	No	No	NA	No	NA	spontaneous vaginal	No
TB uninfected	32	No	No	No	No	NA	No	NA	spontaneous vaginal	No
TB uninfected	22	No	No	No	No	NA	No	NA	spontaneous vaginal	No
TB uninfected	26	Yes	No	No	No	NA	No	NA	spontaneous vaginal	No
TB uninfected	26	No	No	No	No	NA	No	NA	spontaneous vaginal	No
TB uninfected	30	No	No	No	No	NA	No	NA	spontaneous vaginal	No
TB uninfected	25	No	No	No	No	NA	No	NA	spontaneous vaginal	No
TB uninfected	30	No	No	No	No	NA	No	NA	caesarean section	No
LTBI	25	Yes	No	No	No	NA	No	NA	caesarean section	No
TB uninfected	30	No	No	No	No	NA	No	NA	spontaneous vaginal	No
TB uninfected	28	Yes	No	No	No	NA	No	NA	spontaneous vaginal	No
TB uninfected	26	No	No	No	No	NA	No	NA	spontaneous vaginal	No
LTBI	30	No	No	No	No	NA	No	NA	spontaneous vaginal	No
TB uninfected	25	Yes	No	No	No	NA	No	NA	spontaneous vaginal	No
TB uninfected	30	No	No	No	No	NA	No	NA	spontaneous vaginal	No
TB uninfected	21	No	No	No	No	NA	No	NA	spontaneous vaginal	No
TB uninfected	25	Yes	No	No	No	NA	No	NA	spontaneous vaginal	No
TB uninfected	23	Yes	No	No	No	NA	No	NA	spontaneous vaginal	No
LTBI	25	No	No	No	No	NA	No	NA	spontaneous vaginal	No
TB uninfected	27	No	No	No	No	NA	No	NA	spontaneous vaginal	No
TB uninfected	25	Yes	No	No	No	NA	No	NA	spontaneous vaginal	No
TB uninfected	21	No	No	No	No	NA	No	NA	spontaneous vaginal	No
LTBI	22	No	No	No	No	NA	No	NA	spontaneous vaginal	No
LTBI	24	Yes	No	No	No	NA	No	NA	spontaneous vaginal	No
TB uninfected	30	No	No	No	No	NA	No	NA	spontaneous vaginal	No
TB uninfected	25	No	No	No	No	NA	No	NA	spontaneous vaginal	No
TB uninfected	20	Yes	No	No	No	NA	No	NA	spontaneous vaginal	No
LTBI	26	No	No	No	No	NA	No	NA	spontaneous vaginal	No
TB uninfected	26	Yes	No	No	No	NA	No	NA	spontaneous vaginal	No
Previous TB	29	No	No	No	No	NA	No	NA	spontaneous vaginal	No
TB uninfected	25	Yes	No	No	No	NA	No	NA	spontaneous vaginal	No
TB uninfected	30	No	No	No	No	NA	No	NA	spontaneous vaginal	No
LTBI	17	Yes	No	No	No	NA	No	NA	spontaneous vaginal	No
TB uninfected	33	No	No	No	No	NA	No	NA	spontaneous vaginal	No
TB uninfected	30	No	No	No	No	NA	No	NA	spontaneous vaginal	No
TB uninfected	35	No	No	No	No	NA	No	NA	spontaneous vaginal	No
LTBI	30	No	No	No	No	NA	No	NA	spontaneous vaginal	No
LTBI	25	No	No	No	No	NA	No	NA	caesarean section	No
TB uninfected	26	No	No	No	No	NA	No	NA	spontaneous vaginal	No
LTBI	21	No	No	No	No	NA	No	NA	caesarean section	No
TB uninfected	25	Yes	No	No	No	NA	No	NA	spontaneous vaginal	No
TB uninfected	27	No	No	No	No	NA	No	NA	spontaneous vaginal	No
LTBI	31	No	No	No	No	NA	No	NA	caesarean section	No
LTBI	32	No	No	No	No	NA	No	NA	caesarean section	No
TB uninfected	30	No	No	No	No	NA	No	NA	spontaneous vaginal	No
TB uninfected	29	Yes	No	No	No	NA	No	NA	spontaneous vaginal	No
TB uninfected	23	No	No	No	No	NA	No	NA	spontaneous vaginal	No
TB uninfected	21	Yes	No	No	No	NA	No	NA	spontaneous vaginal	No
TB uninfected	22	Yes	No	No	No	NA	No	NA	spontaneous vaginal	No
TB uninfected	26	Yes	No	No	No	NA	No	NA	spontaneous vaginal	No
TB uninfected	31	No	No	No	No	NA	No	NA	spontaneous vaginal	No
TB uninfected	27	Yes	No	No	No	NA	No	NA	caesarean section	No
TB uninfected	35	No	No	No	No	NA	No	NA	caesarean section	No
TB uninfected	26	Yes	No	No	No	NA	No	NA	spontaneous vaginal	No
TB uninfected	29	No	No	No	No	NA	No	NA	spontaneous vaginal	No
TB uninfected	30	No	No	No	No	NA	No	NA	spontaneous vaginal	No
TB uninfected	20	Yes	No	No	No	NA	No	NA	spontaneous vaginal	No
TB uninfected	15	No	No	No	No	NA	No	NA	spontaneous vaginal	No
TB uninfected	21	Yes	No	No	No	NA	No	NA	caesarean section	No
LTBI	25	No	No	No	No	NA	No	NA	spontaneous vaginal	No
LTBI	25	No	No	No	No	NA	No	NA	spontaneous vaginal	No
TB uninfected	25	Yes	No	No	No	NA	No	NA	caesarean section	No
LTBI	27	Yes	No	No	No	NA	No	NA	spontaneous vaginal	No
TB uninfected	20	Yes	No	No	No	NA	No	NA	caesarean section	No
LTBI	23	Yes	No	No	No	NA	No	NA	spontaneous vaginal	No
LTBI	30	No	No	No	No	NA	No	NA	instrumental	No
TB uninfected	22	No	No	No	No	NA	No	NA	spontaneous vaginal	No
TB uninfected	25	Yes	No	No	No	NA	No	NA	spontaneous vaginal	No
TB uninfected	21	Yes	No	No	No	NA	No	NA	spontaneous vaginal	No
LTBI	22	Yes	No	No	No	NA	No	NA	spontaneous vaginal	No
LTBI	33	No	No	No	No	NA	No	NA	spontaneous vaginal	No
TB uninfected	28	No	No	No	No	NA	No	NA	spontaneous vaginal	No
TB uninfected	28	No	No	No	No	NA	No	NA	spontaneous vaginal	No
LTBI	28	No	No	No	No	NA	No	NA	spontaneous vaginal	No
TB uninfected	29	No	No	No	No	NA	No	NA	spontaneous vaginal	No
LTBI	28	Yes	No	No	No	NA	No	NA	spontaneous vaginal	No
LTBI	24	No	No	No	No	NA	No	NA	spontaneous vaginal	No
LTBI	29	No	No	No	No	NA	No	NA	spontaneous vaginal	No
TB uninfected	27	Yes	No	No	No	NA	No	NA	spontaneous vaginal	No
TB uninfected	20	Yes	No	No	No	NA	No	NA	spontaneous vaginal	No
LTBI	26	No	No	No	No	NA	No	NA	spontaneous vaginal	No
TB uninfected	26	No	No	No	No	NA	No	NA	spontaneous vaginal	No
TB uninfected	20	Yes	No	No	No	NA	No	NA	caesarean section	No
LTBI	22	Yes	No	No	No	NA	No	NA	spontaneous vaginal	No
TB uninfected	32	No	No	No	No	NA	No	NA	spontaneous vaginal	No
TB uninfected	22	Yes	No	No	No	NA	No	NA	spontaneous vaginal	No
LTBI	25	No	No	No	No	NA	No	NA	spontaneous vaginal	No
TB uninfected	28	No	No	No	No	NA	No	NA	caesarean section	No
TB uninfected	26	No	No	No	No	NA	No	NA	caesarean section	No
TB uninfected	26	No	No	No	No	NA	No	NA	spontaneous vaginal	No
TB uninfected	29	No	No	No	No	NA	No	NA	caesarean section	No
TB uninfected	27	No	No	No	No	NA	No	NA	caesarean section	No
TB uninfected	28	No	No	No	No	NA	No	NA	spontaneous vaginal	No
LTBI	29	No	No	No	No	NA	No	NA	spontaneous vaginal	No
TB uninfected	24	Yes	No	No	No	NA	No	NA	spontaneous vaginal	No
LTBI	24	No	No	No	No	NA	No	NA	spontaneous vaginal	No
LTBI	28	No	No	No	No	NA	No	NA	spontaneous vaginal	No
TB uninfected	20	No	No	No	No	NA	No	NA	spontaneous vaginal	No
TB uninfected	25	No	No	No	No	NA	No	NA	spontaneous vaginal	No
LTBI	32	No	No	No	No	NA	No	NA	spontaneous vaginal	No
TB uninfected	19	Yes	No	No	No	NA	No	NA	spontaneous vaginal	No
LTBI	30	No	No	No	No	NA	No	NA	spontaneous vaginal	No
LTBI	30	Yes	No	No	No	NA	No	NA	spontaneous vaginal	No
TB uninfected	25	No	No	No	No	NA	No	NA	spontaneous vaginal	No
LTBI	30	No	No	No	No	NA	No	NA	spontaneous vaginal	No
TB uninfected	24	Yes	No	No	No	NA	No	NA	caesarean section	No
TB uninfected	26	No	No	No	No	NA	No	NA	caesarean section	No
TB uninfected	26	No	No	No	No	NA	No	NA	spontaneous vaginal	No
LTBI	29	Yes	No	No	No	NA	No	NA	caesarean section	No
LTBI	30	Yes	No	No	No	NA	No	NA	caesarean section	No
LTBI	22	No	No	No	No	NA	No	NA	spontaneous vaginal	No
Previous TB	26	No	No	No	No	NA	No	NA	spontaneous vaginal	No
LTBI	28	No	No	No	No	NA	No	NA	spontaneous vaginal	No
TB uninfected	28	No	No	No	No	NA	No	NA	caesarean section	No
TB uninfected	24	No	No	No	No	NA	No	NA	caesarean section	No
Previous TB	30	No	No	No	No	NA	No	NA	spontaneous vaginal	No
TB uninfected	22	Yes	No	No	No	NA	No	NA	caesarean section	No
TB uninfected	24	No	No	No	No	NA	No	NA	spontaneous vaginal	No
TB uninfected	24	No	No	No	No	NA	No	NA	spontaneous vaginal	No
TB uninfected	19	Yes	No	No	No	NA	No	NA	spontaneous vaginal	No
TB uninfected	24	No	No	No	No	NA	No	NA	caesarean section	No
TB uninfected	18	No	No	No	No	NA	No	NA	spontaneous vaginal	No
TB uninfected	29	No	No	No	No	NA	No	NA	caesarean section	No
TB uninfected	25	No	No	No	No	NA	No	NA	spontaneous vaginal	No
LTBI	20	Yes	No	No	No	NA	No	NA	spontaneous vaginal	No
TB uninfected	22	Yes	No	No	No	NA	No	NA	spontaneous vaginal	No
TB uninfected	25	Yes	No	No	No	NA	No	NA	caesarean section	No
LTBI	37	No	No	No	No	NA	No	NA	spontaneous vaginal	No
TB uninfected	20	Yes	No	No	No	NA	No	NA	spontaneous vaginal	No
LTBI	26	No	No	No	No	NA	No	NA	spontaneous vaginal	No
TB uninfected	29	No	No	No	No	NA	No	NA	spontaneous vaginal	No
TB uninfected	28	No	No	No	No	NA	No	NA	spontaneous vaginal	No
TB uninfected	38	No	No	No	No	NA	No	NA	spontaneous vaginal	No
TB uninfected	20	Yes	No	No	No	NA	No	NA	spontaneous vaginal	No
LTBI	28	No	No	No	No	NA	No	NA	spontaneous vaginal	No
LTBI	28	No	No	No	No	NA	No	NA	spontaneous vaginal	No
TB uninfected	24	Yes	No	No	No	NA	No	NA	spontaneous vaginal	No
TB uninfected	25	No	No	No	No	NA	No	NA	spontaneous vaginal	No
TB uninfected	19	Yes	No	No	No	NA	No	NA	spontaneous vaginal	No
TB uninfected	25	No	No	No	No	NA	No	NA	spontaneous vaginal	No
LTBI	25	Yes	No	No	No	NA	No	NA	spontaneous vaginal	No
TB uninfected	30	No	No	No	No	NA	No	NA	spontaneous vaginal	No
TB uninfected	28	No	No	No	No	NA	No	NA	spontaneous vaginal	No
TB uninfected	30	No	No	No	No	NA	No	NA	spontaneous vaginal	No
TB uninfected	30	No	No	No	No	NA	No	NA	caesarean section	No
LTBI	23	Yes	No	No	No	NA	No	NA	caesarean section	No
TB uninfected	28	No	No	No	No	NA	No	NA	spontaneous vaginal	No
TB uninfected	25	Yes	No	No	No	NA	No	NA	spontaneous vaginal	No
TB uninfected	28	No	No	No	No	NA	No	NA	caesarean section	No
LTBI	25	No	No	No	No	NA	No	NA	spontaneous vaginal	No
TB uninfected	35	No	No	No	No	NA	No	NA	caesarean section	No
LTBI	35	No	No	No	No	NA	No	NA	spontaneous vaginal	No
TB uninfected	28	No	No	No	No	NA	No	NA	spontaneous vaginal	No
TB uninfected	25	No	No	No	No	NA	No	NA	spontaneous vaginal	No
TB uninfected	32	No	No	No	No	NA	No	NA	spontaneous vaginal	No
LTBI	24	No	No	No	No	NA	No	NA	spontaneous vaginal	No
LTBI	30	No	No	No	No	NA	No	NA	spontaneous vaginal	No
TB uninfected	30	No	No	No	No	NA	No	NA	caesarean section	No
LTBI	28	No	No	No	No	NA	No	NA	spontaneous vaginal	No
LTBI	28	No	No	No	No	NA	No	NA	spontaneous vaginal	No
TB uninfected	25	No	No	No	No	NA	No	NA	spontaneous vaginal	No
LTBI	27	Yes	No	No	No	NA	No	NA	caesarean section	No
TB uninfected	20	Yes	No	No	No	NA	No	NA	spontaneous vaginal	No
TB uninfected	26	No	No	No	No	NA	No	NA	spontaneous vaginal	No
LTBI	25	No	No	No	No	NA	No	NA	spontaneous vaginal	No
TB uninfected	23	Yes	No	No	No	NA	No	NA	spontaneous vaginal	No
TB uninfected	20	Yes	No	No	No	NA	No	NA	spontaneous vaginal	No
TB uninfected	22	No	No	No	No	NA	No	NA	caesarean section	No
LTBI	29	No	No	No	No	NA	No	NA	spontaneous vaginal	No
TB uninfected	25	No	No	No	No	NA	No	NA	spontaneous vaginal	No
TB uninfected	22	Yes	No	No	No	NA	No	NA	spontaneous vaginal	No
TB uninfected	20	Yes	No	No	No	NA	No	NA	spontaneous vaginal	No
TB uninfected	30	Yes	No	No	No	NA	No	NA	spontaneous vaginal	No
TB uninfected	24	Yes	No	No	No	NA	No	NA	caesarean section	No
TB uninfected	35	No	No	No	No	NA	No	NA	spontaneous vaginal	No
TB uninfected	27	No	No	No	No	NA	No	NA	spontaneous vaginal	No
TB uninfected	32	No	No	No	No	NA	No	NA	caesarean section	No
LTBI	27	No	No	No	No	NA	No	NA	spontaneous vaginal	No
LTBI	30	No	No	No	No	NA	No	NA	spontaneous vaginal	No
TB uninfected	20	No	No	No	No	NA	No	NA	spontaneous vaginal	No
TB uninfected	25	No	No	No	No	NA	No	NA	spontaneous vaginal	No
LTBI	28	No	No	No	No	NA	No	NA	spontaneous vaginal	No
TB uninfected	30	No	No	No	No	NA	No	NA	caesarean section	No
TB uninfected	27	No	No	No	No	NA	No	NA	spontaneous vaginal	No
TB uninfected	24	Yes	No	No	No	NA	No	NA	caesarean section	No
LTBI	25	Yes	No	No	No	NA	No	NA	spontaneous vaginal	No
TB uninfected	20	No	No	No	No	NA	No	NA	spontaneous vaginal	No
TB uninfected	25	No	No	No	No	NA	No	NA	spontaneous vaginal	No
TB uninfected	21	Yes	No	No	No	NA	No	NA	spontaneous vaginal	No
TB uninfected	30	No	No	No	No	NA	No	NA	caesarean section	No
LTBI	32	No	No	No	No	NA	No	NA	spontaneous vaginal	No
LTBI	25	No	No	No	No	NA	No	NA	caesarean section	No
TB uninfected	18	Yes	No	No	No	NA	No	NA	spontaneous vaginal	No
LTBI	34	No	No	No	No	NA	No	NA	spontaneous vaginal	No
TB uninfected	30	No	No	No	No	NA	No	NA	spontaneous vaginal	No
LTBI	24	Yes	No	No	No	NA	No	NA	caesarean section	No
LTBI	25	No	No	No	No	NA	No	NA	spontaneous vaginal	No
TB uninfected	30	No	No	No	No	NA	No	NA	spontaneous vaginal	No
TB uninfected	27	No	No	No	No	NA	No	NA	spontaneous vaginal	No
TB uninfected	32	No	No	No	No	NA	No	NA	spontaneous vaginal	No
TB uninfected	19	Yes	No	No	No	NA	No	NA	spontaneous vaginal	No
LTBI	26	No	No	No	No	NA	No	NA	spontaneous vaginal	No
TB uninfected	19	No	No	No	No	NA	No	NA	spontaneous vaginal	No
LTBI	30	No	No	No	No	NA	No	NA	spontaneous vaginal	No
LTBI	26	No	No	No	No	NA	No	NA	spontaneous vaginal	No
LTBI	27	No	No	No	No	NA	No	NA	spontaneous vaginal	No
LTBI	38	Yes	No	No	No	NA	No	NA	spontaneous vaginal	No
TB uninfected	29	No	No	No	No	NA	No	NA	spontaneous vaginal	No
TB uninfected	26	No	No	No	No	NA	No	NA	spontaneous vaginal	No
LTBI	28	No	No	No	No	NA	No	NA	caesarean section	No
TB uninfected	35	No	No	No	No	NA	No	NA	spontaneous vaginal	No
TB uninfected	29	Yes	No	No	No	NA	No	NA	caesarean section	No
TB uninfected	19	No	No	No	No	NA	No	NA	spontaneous vaginal	No
LTBI	25	No	No	No	No	NA	No	NA	caesarean section	No
LTBI	24	Yes	No	No	No	NA	No	NA	spontaneous vaginal	No
TB uninfected	22	Yes	No	No	No	NA	No	NA	caesarean section	No
TB uninfected	26	No	No	No	No	NA	No	NA	caesarean section	No
TB uninfected	29	Yes	No	No	No	NA	No	NA	spontaneous vaginal	No
LTBI	22	Yes	No	No	No	NA	No	NA	spontaneous vaginal	No
TB uninfected	22	No	No	No	No	NA	No	NA	spontaneous vaginal	No
TB uninfected	25	No	No	No	No	NA	No	NA	caesarean section	No
LTBI	25	No	No	No	No	NA	No	NA	spontaneous vaginal	No
TB uninfected	39	No	No	No	No	NA	No	NA	spontaneous vaginal	No
LTBI	25	No	No	No	No	NA	No	NA	spontaneous vaginal	No
TB uninfected	21	Yes	No	No	No	NA	No	NA	spontaneous vaginal	No
TB uninfected	25	No	No	No	No	NA	No	NA	caesarean section	No
LTBI	31	No	No	No	No	NA	No	NA	caesarean section	No
TB uninfected	33	No	No	No	No	NA	No	NA	spontaneous vaginal	No
TB uninfected	24	No	No	No	No	NA	No	NA	spontaneous vaginal	No
LTBI	18	Yes	No	No	No	NA	No	NA	spontaneous vaginal	No
TB uninfected	29	No	No	No	No	NA	No	NA	spontaneous vaginal	No
LTBI	20	Yes	No	No	No	NA	No	NA	spontaneous vaginal	No
LTBI	23	No	No	No	No	NA	No	NA	spontaneous vaginal	No
LTBI	27	No	No	No	No	NA	No	NA	spontaneous vaginal	No
LTBI	25	No	No	No	No	NA	No	NA	caesarean section	No
TB uninfected	20	Yes	No	No	No	NA	No	NA	spontaneous vaginal	No
TB uninfected	26	Yes	No	No	No	NA	No	NA	spontaneous vaginal	No
TB uninfected	30	No	No	No	No	NA	No	NA	spontaneous vaginal	No
TB uninfected	25	Yes	No	No	No	NA	No	NA	spontaneous vaginal	No
TB uninfected	25	No	No	No	No	NA	No	NA	spontaneous vaginal	No
LTBI	24	No	No	No	No	NA	No	NA	spontaneous vaginal	No
LTBI	25	No	No	No	No	NA	No	NA	spontaneous vaginal	No
LTBI	26	No	No	No	No	NA	No	NA	caesarean section	No
TB uninfected	25	Yes	No	No	No	NA	No	NA	spontaneous vaginal	No
TB uninfected	21	Yes	No	No	No	NA	No	NA	spontaneous vaginal	No
TB uninfected	22	Yes	No	No	No	NA	No	NA	instrumental	No
LTBI	22	No	No	No	No	NA	No	NA	NA	No
TB uninfected	21	No	No	No	No	NA	No	NA	spontaneous vaginal	No
LTBI	27	No	No	No	No	NA	No	NA	spontaneous vaginal	No
TB uninfected	33	Yes	No	No	No	NA	No	NA	spontaneous vaginal	No
TB uninfected	22	No	No	No	No	NA	No	NA	spontaneous vaginal	No
LTBI	37	No	No	No	No	NA	No	NA	spontaneous vaginal	No
TB uninfected	18	Yes	No	No	No	NA	No	NA	spontaneous vaginal	No
TB uninfected	21	Yes	No	No	No	NA	No	NA	spontaneous vaginal	No
TB uninfected	20	Yes	No	No	No	NA	No	NA	spontaneous vaginal	No
TB uninfected	24	No	No	No	No	NA	No	NA	spontaneous vaginal	No
TB uninfected	27	No	No	No	No	NA	No	NA	spontaneous vaginal	No
TB uninfected	23	No	No	No	No	NA	No	NA	spontaneous vaginal	No
TB uninfected	24	Yes	No	No	No	NA	No	NA	spontaneous vaginal	No
TB uninfected	20	Yes	No	No	No	NA	No	NA	spontaneous vaginal	No
TB uninfected	20	Yes	No	No	No	NA	No	NA	spontaneous vaginal	No
TB uninfected	25	No	No	No	No	NA	No	NA	spontaneous vaginal	No
LTBI	24	No	No	No	No	NA	No	NA	caesarean section	No
TB uninfected	26	No	No	No	No	NA	No	NA	spontaneous vaginal	No
LTBI	20	Yes	No	No	No	NA	No	NA	spontaneous vaginal	No
LTBI	32	No	No	No	No	NA	No	NA	spontaneous vaginal	No
TB uninfected	29	No	No	No	No	NA	No	NA	spontaneous vaginal	No
TB uninfected	27	No	No	No	No	NA	No	NA	caesarean section	No
TB uninfected	21	Yes	No	No	No	NA	No	NA	spontaneous vaginal	No
LTBI	33	No	No	No	No	NA	No	NA	spontaneous vaginal	No
TB uninfected	30	No	No	No	No	NA	No	NA	spontaneous vaginal	No
LTBI	28	No	No	No	No	NA	No	NA	caesarean section	No
LTBI	28	No	No	No	No	NA	No	NA	spontaneous vaginal	No
TB uninfected	20	Yes	No	No	No	NA	No	NA	spontaneous vaginal	No
LTBI	21	Yes	No	No	No	NA	No	NA	spontaneous vaginal	No
LTBI	27	No	No	No	No	NA	No	NA	spontaneous vaginal	No
LTBI	22	No	No	No	No	NA	No	NA	spontaneous vaginal	No
LTBI	20	No	No	No	No	NA	No	NA	spontaneous vaginal	No
TB uninfected	23	Yes	No	No	No	NA	No	NA	spontaneous vaginal	No
TB uninfected	25	No	No	No	No	NA	No	NA	spontaneous vaginal	No
LTBI	24	Yes	No	No	No	NA	No	NA	spontaneous vaginal	No
TB uninfected	26	Yes	No	No	No	NA	No	NA	spontaneous vaginal	No
LTBI	27	No	No	No	No	NA	No	NA	spontaneous vaginal	No
TB uninfected	25	Yes	No	No	No	NA	No	NA	caesarean section	No
TB uninfected	26	No	No	No	No	NA	No	NA	spontaneous vaginal	No
TB uninfected	30	No	No	No	No	NA	No	NA	spontaneous vaginal	No
TB uninfected	28	Yes	No	No	No	NA	No	NA	spontaneous vaginal	No
TB uninfected	24	Yes	No	No	No	NA	No	NA	spontaneous vaginal	No
TB uninfected	20	Yes	No	No	No	NA	No	NA	spontaneous vaginal	No
TB uninfected	32	No	No	No	No	NA	No	NA	spontaneous vaginal	No
TB uninfected	25	No	Yes	No	No	NA	No	NA	spontaneous vaginal	No
TB uninfected	26	Yes	No	No	No	NA	No	NA	spontaneous vaginal	No
Previous TB	30	No	Yes	Yes	No	<20	NA	NA	NA	NA
LTBI	26	No	No	Yes	No	<20	NA	NA	NA	NA
LTBI	19	Yes	No	Yes	No	<20	NA	NA	NA	NA
TB uninfected	28	No	No	Yes	No	<20	NA	NA	NA	NA
TB uninfected	23	Yes	No	Yes	No	<20	NA	NA	NA	NA
LTBI	27	Yes	No	Yes	No	<20	NA	NA	spontaneous vaginal	NA
LTBI	37	No	No	Yes	No	<20	NA	NA	NA	NA
LTBI	26	No	No	Yes	No	<20	NA	NA	spontaneous vaginal	NA
TB uninfected	38	No	No	Yes	Yes	>37	NA	NA	NA	NA
TB uninfected	31	No	No	Yes	Yes	>37	NA	NA	NA	NA
TB uninfected	25	Yes	No	Yes	Yes	>37	NA	NA	NA	NA
LTBI	28	No	No	Yes	Yes	>37	NA	NA	spontaneous vaginal	NA
LTBI	20	Yes	No	Yes	Yes	>37	NA	NA	spontaneous vaginal	NA
TB uninfected	20	Yes	No	Yes	Yes	>37	NA	NA	spontaneous vaginal	NA
LTBI	25	Yes	No	Yes	Yes	>37	NA	NA	caesarean section	NA
TB uninfected	26	Yes	No	Yes	Yes	>37	NA	NA	NA	NA
Previous TB	35	No	Yes	Yes	Yes	20-27	NA	NA	NA	NA
TB uninfected	21	No	No	Yes	Yes	20-27	NA	NA	NA	NA
LTBI	28	No	No	Yes	Yes	20-27	NA	NA	spontaneous vaginal	NA
LTBI	27	No	Yes	Yes	Yes	28-33	NA	NA	NA	NA
Previous TB	28	No	No	Yes	Yes	28-33	NA	NA	NA	NA
TB uninfected	22	Yes	No	Yes	Yes	28-33	NA	NA	NA	NA
TB uninfected	25	No	No	Yes	Yes	28-33	NA	NA	NA	NA
TB uninfected	27	No	No	Yes	Yes	28-33	NA	NA	instrumental	NA
LTBI	26	Yes	No	Yes	Yes	28-33	NA	NA	NA	NA
LTBI	19	Yes	No	Yes	Yes	28-33	NA	NA	NA	NA
TB uninfected	32	No	No	Yes	Yes	28-33	NA	NA	spontaneous vaginal	NA
TB uninfected	18	Yes	No	Yes	Yes	28-33	NA	NA	NA	NA
TB uninfected	33	No	Yes	Yes	Yes	34-37	NA	NA	spontaneous vaginal	NA
LTBI	23	No	Yes	Yes	Yes	34-37	NA	NA	NA	NA
TB uninfected	32	No	No	Yes	Yes	34-37	NA	NA	NA	NA
LTBI	28	No	No	Yes	Yes	34-37	NA	NA	NA	NA
TB uninfected	30	No	No	Yes	Yes	34-37	NA	NA	spontaneous vaginal	NA
LTBI	31	No	No	Yes	Yes	34-37	NA	NA	spontaneous vaginal	NA
LTBI	20	No	No	Yes	Yes	34-37	NA	NA	spontaneous vaginal	NA
TB uninfected	32	Yes	No	Yes	Yes	34-37	NA	NA	NA	NA
TB uninfected	19	Yes	No	Yes	Yes	34-37	NA	NA	NA	NA
TB uninfected	20	No	No	Yes	NA	NA	NA	NA	NA	NA
LTBI	21	Yes	No	Yes	NA	NA	NA	NA	NA	NA
TB uninfected	30	Yes	No	Yes	NA	NA	NA	NA	NA	NA
LTBI	26	No	No	Yes	NA	NA	NA	NA	NA	NA
LTBI	20	Yes	No	No	No	NA	Yes	7-28d	NA	NA
LTBI	32	No	No	No	No	NA	Yes	7-28d	spontaneous vaginal	NA
TB uninfected	29	No	No	No	No	NA	Yes	7-28d	spontaneous vaginal	NA
TB uninfected	21	Yes	No	No	No	NA	Yes	del to 7d	NA	NA
TB uninfected	23	Yes	No	No	No	NA	Yes	del to 7d	NA	NA
TB uninfected	38	No	No	No	No	NA	Yes	del to 7d	spontaneous vaginal	NA
TB uninfected	21	Yes	No	No	No	NA	Yes	del to 7d	NA	NA
TB uninfected	25	No	No	No	No	NA	Yes	del to 7d	NA	NA
TB uninfected	28	No	No	No	No	NA	Yes	del to 7d	spontaneous vaginal	NA
TB uninfected	25	No	No	No	No	NA	Yes	NA	NA	NA
